# Supplementary material for: Human TH17 cells engage gasdermin E pores to release IL-1α on NLRP3 inflammasome activation
Source: Nat Immunol. 2023 Jan 5;24(2):295–308. doi: 10.1038/s41590-022-01386-w (PMC9892007; doi:10.1038/s41590-022-01386-w)
Supplement: Supplementary file 5 — Supplementary Table 1 DEGs in cluster 1 versus rest clusters within TH17 cells. DEGs resulting from comparing cluster 1 versus rest clusters in one healthy donor are shown. Differential expression of IL1A in cluster 1 versus rest clusters, log(fold-change) 25.39236, P = 2.407359 × 10−3; Wilcoxon’s rank-sum test as implemented in Seurat’s function FindAllMarkers. [file 41590_2022_1386_MOESM5_ESM.xlsx]

## Sheet: Sheet1
p_val	avg_log2FC	pct.1	pct.2	p_val_adj	cluster	gene
2.96927e-63	-103.436	0.934	0.802	1.08678e-58	cluster 1	ISG15
4.47434e-51	3.51213	0.805	0.511	1.63765e-46	cluster 1	IRF7
5.0276e-51	-11.1036	0.375	0.105	1.84015e-46	cluster 1	CCL3
9.83292e-51	10.4004	0.629	0.29	3.59895e-46	cluster 1	IFI44
1.1728e-50	-38.9785	0.867	0.898	4.29257e-46	cluster 1	H3F3A
3.78428e-50	157.692	0.639	0.312	1.38508e-45	cluster 1	OASL
2.52351e-49	27.8426	0.393	0.117	9.23629e-45	cluster 1	RHOB
4.38246e-49	-1.32192	0.693	0.338	1.60402e-44	cluster 1	IFI44L
1.26624e-47	11.9795	0.951	0.822	4.63458e-43	cluster 1	TMEM173
2.07046e-46	13.4222	0.77	0.454	7.5781e-42	cluster 1	MIR155HG
5.07974e-44	-2.44745	0.867	0.644	1.85923e-39	cluster 1	SLC2A3
1.72062e-43	-1.27711	0.816	0.498	6.29764e-39	cluster 1	BHLHE40
3.14506e-42	-18.3122	0.879	0.583	1.15112e-37	cluster 1	MX1
3.7421e-42	22.078	0.797	0.523	1.36965e-37	cluster 1	OAS1
3.58097e-41	22.702	0.727	0.435	1.31067e-36	cluster 1	DUSP5
4.47503e-41	-6.79892	0.568	0.269	1.63791e-36	cluster 1	EPAS1
1.55497e-37	7.58603	0.93	0.733	5.69135e-33	cluster 1	LMAN1
1.56261e-37	-9.66004	0.873	0.676	5.7193e-33	cluster 1	IFI6
6.69923e-37	3.39099	0.377	0.127	2.45198e-32	cluster 1	TMPRSS6
8.87884e-37	75.4581	0.709	0.426	3.24975e-32	cluster 1	HERC5
1.32125e-36	-8.90058	0.057	0.346	4.83592e-32	cluster 1	ASF1B
3.78788e-36	-9.12742	0.035	0.311	1.3864e-31	cluster 1	MYBL2
2.10488e-35	7.64789	0.572	0.295	7.70408e-31	cluster 1	ZBED2
2.28811e-35	-76.0249	0.932	0.819	8.37471e-31	cluster 1	DDIT4
5.68122e-35	26.4981	0.457	0.2	2.07938e-30	cluster 1	ADGRG1
7.55234e-35	-16.0637	0.066	0.345	2.76423e-30	cluster 1	UHRF1
5.84196e-34	-6.1119	0.084	0.36	2.13821e-29	cluster 1	ZWINT
1.5329e-33	-7.73135	0.834	0.578	5.61057e-29	cluster 1	ARID5A
1.90445e-33	-161.144	0.805	0.487	6.97049e-29	cluster 1	LTA
3.55128e-33	-19.524	0.061	0.329	1.2998e-28	cluster 1	CCNA2
3.761e-33	-48.6135	0.217	0.484	1.37656e-28	cluster 1	MKI67
4.76019e-33	14.7627	0.584	0.316	1.74228e-28	cluster 1	ZBTB32
6.56318e-33	12.2433	0.455	0.207	2.40219e-28	cluster 1	LINC01588
1.15059e-32	-16.5345	0.404	0.678	4.21127e-28	cluster 1	LIME1
1.82137e-32	-19.5767	0.512	0.244	6.66641e-28	cluster 1	IL4I1
3.20969e-32	-7.89579	0.213	0.476	1.17478e-27	cluster 1	KIF22
6.02574e-32	-67.368	0.885	0.885	2.20548e-27	cluster 1	HMGB1
7.39082e-32	-8.48538	0.064	0.327	2.70511e-27	cluster 1	PKMYT1
7.99437e-32	-71.6968	0.939	0.912	2.92602e-27	cluster 1	ARHGDIB
9.9553e-32	Inf	0.197	0.042	3.64374e-27	cluster 1	CCL4
5.22667e-31	-10.4173	0.361	0.146	1.91301e-26	cluster 1	DDIT3
1.06697e-30	-16.612	0.092	0.352	3.9052e-26	cluster 1	CDKN3
1.07592e-30	49.4634	0.973	0.891	3.93796e-26	cluster 1	IFITM1
1.32208e-30	-51.2223	0.666	0.792	4.83893e-26	cluster 1	SLC25A5
1.56816e-30	17.4367	0.311	0.108	5.73963e-26	cluster 1	ARG2
1.92036e-30	-74.5822	0.199	0.447	7.02871e-26	cluster 1	RRM2
1.04353e-29	-22.7034	0.078	0.328	3.81943e-25	cluster 1	CDK1
1.36067e-29	-10.8703	0.309	0.545	4.98018e-25	cluster 1	TACC3
2.04863e-29	-1.00338	0.918	0.761	7.49821e-25	cluster 1	SDF4
2.74267e-29	-41.4007	0.504	0.668	1.00385e-24	cluster 1	STMN1
3.77223e-29	-47.7276	0.08	0.329	1.38067e-24	cluster 1	TOP2A
4.29927e-29	23.4352	0.76	0.556	1.57358e-24	cluster 1	SYTL3
4.63984e-29	-23.7592	0.199	0.449	1.69823e-24	cluster 1	DTYMK
5.73245e-29	-19.0313	0.199	0.442	2.09813e-24	cluster 1	DHFR
6.0388e-29	17.8824	0.168	0.032	2.21026e-24	cluster 1	CHAC1
7.43506e-29	1.71761	0.6	0.364	2.72131e-24	cluster 1	ARMCX3
1.092e-28	-9.93178	0.072	0.319	3.99684e-24	cluster 1	KIFC1
1.13478e-28	10.8922	0.488	0.265	4.15341e-24	cluster 1	CAMTA2
1.62215e-28	-6.20538	0.078	0.326	5.93724e-24	cluster 1	CLSPN
2.08424e-28	-10.5096	0.066	0.309	7.62852e-24	cluster 1	BIRC5
2.60561e-28	-9.28513	0.055	0.296	9.53679e-24	cluster 1	KNL1
2.89904e-28	-7.48189	0.166	0.418	1.06108e-23	cluster 1	TK1
3.26751e-28	6.65999	0.895	0.715	1.19594e-23	cluster 1	STAT3
5.63557e-28	2.10846	0.838	0.627	2.06267e-23	cluster 1	CHMP5
7.61766e-28	-11.8741	0.039	0.269	2.78814e-23	cluster 1	CDCA8
8.21906e-28	20.6096	0.92	0.813	3.00826e-23	cluster 1	SQSTM1
8.8393e-28	-3.57213	0.018	0.239	3.23527e-23	cluster 1	KIF15
1.27833e-27	-2.60745	0.004	0.213	4.67882e-23	cluster 1	ESCO2
1.47229e-27	-12.2961	0.471	0.672	5.38874e-23	cluster 1	H2AFY
1.82609e-27	-4.9358	0.109	0.352	6.68366e-23	cluster 1	CENPW
1.83565e-27	-18.1351	0.221	0.447	6.71868e-23	cluster 1	UBE2T
2.21965e-27	22.0784	0.832	0.681	8.12416e-23	cluster 1	HERPUD1
2.68e-27	-4.91827	0.057	0.293	9.80906e-23	cluster 1	CDCA5
5.17696e-27	-29.8464	0.963	0.884	1.89482e-22	cluster 1	JUND
8.92761e-27	86.9996	0.164	0.034	3.2676e-22	cluster 1	IFIT2
1.06503e-26	-7.27146	0.277	0.513	3.89812e-22	cluster 1	NCAPD2
1.11044e-26	-32.744	0.91	0.802	4.06431e-22	cluster 1	CYTIP
1.23664e-26	-13.5496	0.816	0.871	4.52622e-22	cluster 1	EIF3K
1.42051e-26	-29.8587	0.928	0.777	5.19923e-22	cluster 1	TNFRSF4
1.50061e-26	-11.1752	0.039	0.26	5.49238e-22	cluster 1	CDCA3
1.60877e-26	50.9323	0.551	0.329	5.88825e-22	cluster 1	JUN
1.69339e-26	-37.3885	0.137	0.38	6.19798e-22	cluster 1	CENPF
2.10948e-26	-204.422	0.092	0.321	7.72091e-22	cluster 1	HIST1H1B
2.89029e-26	-14.2424	0.273	0.486	1.05787e-21	cluster 1	PCLAF
3.59402e-26	-7.4217	0.387	0.178	1.31545e-21	cluster 1	CD109
5.48064e-26	0.799745	0.518	0.28	2.00597e-21	cluster 1	MX2
6.09742e-26	-7.37757	0.074	0.303	2.23172e-21	cluster 1	NCAPG
7.25842e-26	16.3051	0.734	0.59	2.65666e-21	cluster 1	ATF4
7.52642e-26	76.8307	0.871	0.694	2.75474e-21	cluster 1	TNFRSF18
8.39492e-26	2.68412	0.471	0.245	3.07263e-21	cluster 1	NEU1
1.10167e-25	-11.184	0.465	0.657	4.03223e-21	cluster 1	CARHSP1
1.35194e-25	-41.3792	0.121	0.348	4.94824e-21	cluster 1	AC011603.2
1.51426e-25	-7.27634	0.076	0.303	5.54236e-21	cluster 1	ARHGAP11A
1.63187e-25	-7.25839	0.066	0.29	5.9728e-21	cluster 1	NUF2
1.82507e-25	6.18254	0.93	0.858	6.67994e-21	cluster 1	ZFAS1
2.54084e-25	4.57853	0.4	0.199	9.29975e-21	cluster 1	DNAJB9
2.5734e-25	-18.843	0.078	0.302	9.41888e-21	cluster 1	CCNB2
2.8825e-25	-10.0611	0.068	0.289	1.05502e-20	cluster 1	KIF2C
3.33303e-25	17.7351	0.9	0.777	1.21992e-20	cluster 1	ISG20
3.37882e-25	-9.41907	0.031	0.241	1.23668e-20	cluster 1	HJURP
4.32111e-25	18.6098	0.701	0.518	1.58157e-20	cluster 1	SNX9
4.55961e-25	-29.7635	0.867	0.88	1.66886e-20	cluster 1	TLE5
7.24918e-25	-8.17129	0.033	0.242	2.65327e-20	cluster 1	CDCA2
8.81875e-25	-11.0674	0.426	0.617	3.22775e-20	cluster 1	DNMT1
8.94941e-25	-15.2236	0.152	0.031	3.27557e-20	cluster 1	ASS1
8.98494e-25	3.90985	0.164	0.037	3.28858e-20	cluster 1	CTH
9.85162e-25	-28.852	0.064	0.281	3.60579e-20	cluster 1	CDC20
1.57674e-24	-6.36412	0.076	0.297	5.77102e-20	cluster 1	NDC80
1.74728e-24	-6.78977	0.029	0.231	6.3952e-20	cluster 1	KIF23
1.78115e-24	-20.4538	0.154	0.379	6.51919e-20	cluster 1	TPX2
2.02348e-24	2.79896	0.391	0.178	7.40615e-20	cluster 1	HELZ2
2.05559e-24	52.2956	0.963	0.896	7.52368e-20	cluster 1	S100A11
2.06356e-24	-32.7837	0.289	0.496	7.55283e-20	cluster 1	PCNA
2.17183e-24	79.7862	0.545	0.319	7.94911e-20	cluster 1	IFIH1
3.01079e-24	-47.6885	0.342	0.513	1.10198e-19	cluster 1	TYMS
3.0774e-24	-9.80116	0.318	0.513	1.12636e-19	cluster 1	CENPM
3.80898e-24	270.222	0.957	0.864	1.39413e-19	cluster 1	BTG1
4.04055e-24	30.6535	0.174	0.043	1.47888e-19	cluster 1	LINC01480
5.44985e-24	-34.4425	0.088	0.306	1.9947e-19	cluster 1	HIST1H2AI
8.51467e-24	-6.70976	0.807	0.59	3.11645e-19	cluster 1	GRINA
1.10961e-23	-3.32784	0.043	0.25	4.06129e-19	cluster 1	NEIL3
1.17799e-23	21.804	0.715	0.549	4.31157e-19	cluster 1	RNF19A
1.28368e-23	-5.22275	0.852	0.684	4.6984e-19	cluster 1	CD82
1.62765e-23	3.9353	0.494	0.275	5.95735e-19	cluster 1	DYNLT3
1.86715e-23	-48.3087	0.084	0.299	6.83395e-19	cluster 1	CCNB1
1.89132e-23	-4.69836	0.168	0.392	6.92241e-19	cluster 1	VRK1
1.99101e-23	-5.36354	0.883	0.89	7.2873e-19	cluster 1	YWHAB
2.64279e-23	80.7766	0.926	0.753	9.67287e-19	cluster 1	NFKBIA
4.31141e-23	-10.704	0.113	0.323	1.57802e-18	cluster 1	KIF11
4.50878e-23	-19.007	0.502	0.652	1.65026e-18	cluster 1	SIVA1
4.56964e-23	-4.34344	0.184	0.411	1.67253e-18	cluster 1	NCAPH
5.25792e-23	-70.6972	0.408	0.586	1.92445e-18	cluster 1	HIST1H4C
5.97627e-23	22.0779	0.432	0.226	2.18738e-18	cluster 1	ATF5
5.98325e-23	-9.59539	0.043	0.242	2.18993e-18	cluster 1	GTSE1
6.04348e-23	23.5175	0.506	0.311	2.21197e-18	cluster 1	PPP1R15A
6.201e-23	-17.7093	0.482	0.628	2.26963e-18	cluster 1	ALYREF
6.92344e-23	-16.47	0.23	0.458	2.53405e-18	cluster 1	CKAP2
7.7146e-23	-4.09304	0.129	0.347	2.82362e-18	cluster 1	CHAF1A
8.74877e-23	-10.7872	0.018	0.203	3.20214e-18	cluster 1	PBK
9.465e-23	-11.2554	0.033	0.226	3.46428e-18	cluster 1	CENPA
9.58616e-23	-22.1864	0.932	0.814	3.50863e-18	cluster 1	KIF2A
1.63316e-22	-1.6526	0.029	0.22	5.97752e-18	cluster 1	SPC24
1.73089e-22	-74.3749	0.139	0.349	6.33524e-18	cluster 1	UBE2C
1.84509e-22	-31.2901	0.09	0.303	6.7532e-18	cluster 1	ASPM
2.34752e-22	3.21539	0.234	0.078	8.59216e-18	cluster 1	RGS16
2.39368e-22	-44.2821	0.744	0.804	8.76112e-18	cluster 1	H2AFV
3.23391e-22	-7.17971	0.428	0.612	1.18364e-17	cluster 1	HPRT1
3.67378e-22	-215.966	0.549	0.356	1.34464e-17	cluster 1	CCL5
4.19545e-22	-5.03107	0.195	0.406	1.53558e-17	cluster 1	NCAPD3
5.11122e-22	310.165	0.822	0.726	1.87076e-17	cluster 1	HSPA5
6.12679e-22	-10.4113	0.051	0.245	2.24247e-17	cluster 1	DLGAP5
9.1688e-22	7.27227	0.666	0.471	3.35587e-17	cluster 1	NT5C3A
9.45178e-22	-6.08276	0.111	0.318	3.45945e-17	cluster 1	FOXM1
9.75654e-22	-11.2743	0.371	0.551	3.57099e-17	cluster 1	NUDT1
1.14625e-21	-38.1943	0.02	0.198	4.19537e-17	cluster 1	HIST1H3B
1.54409e-21	1.21695	0.551	0.731	5.65153e-17	cluster 1	GIMAP7
1.58057e-21	-11.6969	0.314	0.481	5.78505e-17	cluster 1	MCM7
1.75919e-21	-20.3549	0.074	0.272	6.4388e-17	cluster 1	HMMR
1.80782e-21	-20.2311	0.213	0.417	6.6168e-17	cluster 1	FEN1
2.17038e-21	-9.05697	0.17	0.378	7.94381e-17	cluster 1	TUBG1
2.22147e-21	-2.5753	0.494	0.266	8.1308e-17	cluster 1	DDX60
2.4621e-21	-9.10977	0.275	0.469	9.01154e-17	cluster 1	H2AFX
2.5803e-21	-3.06389	0.023	0.2	9.44416e-17	cluster 1	SPC25
2.69615e-21	9.53218	0.861	0.727	9.86819e-17	cluster 1	KLF6
3.03058e-21	-90.2656	0.961	0.923	1.10922e-16	cluster 1	CORO1A
3.29209e-21	-2.7921	0.076	0.273	1.20494e-16	cluster 1	CENPU
3.9032e-21	-12.3994	0.109	0.306	1.42861e-16	cluster 1	AURKB
4.12809e-21	-17.7146	0.756	0.822	1.51092e-16	cluster 1	SLC9A3R1
4.76467e-21	-122.004	0.955	0.913	1.74392e-16	cluster 1	CFL1
5.08186e-21	-3.36001	0.084	0.284	1.86001e-16	cluster 1	WDR34
5.81655e-21	-4.14268	0.037	0.22	2.12891e-16	cluster 1	ANLN
6.00534e-21	-2.4872	0.928	0.791	2.19801e-16	cluster 1	SP100
6.90383e-21	-12.0015	0.098	0.297	2.52687e-16	cluster 1	INCENP
7.87439e-21	-50.2285	0.756	0.806	2.8821e-16	cluster 1	HMGN2
9.07131e-21	18.449	0.539	0.336	3.32019e-16	cluster 1	YPEL5
9.8557e-21	17.417	0.773	0.526	3.60728e-16	cluster 1	EIF2AK2
1.00155e-20	-47.171	0.908	0.908	3.66576e-16	cluster 1	HNRNPA1
1.05039e-20	1.80401	0.697	0.476	3.84453e-16	cluster 1	CDK6
1.29379e-20	-4.39065	0.131	0.344	4.73539e-16	cluster 1	ATAD5
1.42e-20	-21.2199	0.205	0.4	5.19734e-16	cluster 1	NUSAP1
1.73744e-20	-2.25582	0.027	0.203	6.3592e-16	cluster 1	KIF4A
1.84268e-20	-17.8047	0.098	0.295	6.74439e-16	cluster 1	CENPE
1.86896e-20	-21.7775	0.363	0.522	6.84056e-16	cluster 1	HNRNPAB
2.16964e-20	-15.0108	0.277	0.479	7.94111e-16	cluster 1	CKAP5
2.51256e-20	-1.79564	0.043	0.228	9.19622e-16	cluster 1	SGO1
3.07181e-20	-8.21787	0.381	0.575	1.12431e-15	cluster 1	GLRX5
3.10444e-20	-23.8919	0.928	0.9	1.13626e-15	cluster 1	GMFG
3.26682e-20	4.21152	0.643	0.441	1.19569e-15	cluster 1	SYT11
3.6648e-20	-35.7995	0.123	0.326	1.34135e-15	cluster 1	KLF2
3.66921e-20	1.66395	0.1	0.016	1.34297e-15	cluster 1	AP003472.1
4.09376e-20	-4.56948	0.057	0.243	1.49836e-15	cluster 1	BUB1B
4.23485e-20	-2.89874	0.182	0.394	1.55e-15	cluster 1	MIR4435-2HG
4.43683e-20	28.2233	0.518	0.312	1.62392e-15	cluster 1	FNDC3A
5.69635e-20	-3.78796	0.211	0.411	2.08492e-15	cluster 1	RFC4
6.60208e-20	-73.1394	0.965	0.931	2.41643e-15	cluster 1	RPL6
6.66064e-20	-10.0294	0.426	0.612	2.43786e-15	cluster 1	TMEM160
7.84638e-20	-3.4752	0.078	0.272	2.87185e-15	cluster 1	DIAPH3
8.96285e-20	11.3362	0.67	0.46	3.28049e-15	cluster 1	EPSTI1
1.01431e-19	-9.64768	0.262	0.462	3.71249e-15	cluster 1	UQCC2
1.13468e-19	-1.07558	0.006	0.161	4.15303e-15	cluster 1	E2F8
1.25693e-19	-93.3372	0.975	0.924	4.6005e-15	cluster 1	RPL17
1.2656e-19	-24.1197	0.258	0.477	4.63223e-15	cluster 1	SELL
1.57085e-19	-1.97375	0.041	0.215	5.74946e-15	cluster 1	TRIP13
1.72298e-19	-26.9691	0.041	0.215	6.30629e-15	cluster 1	PLK1
1.84801e-19	-19.6795	0.566	0.666	6.7639e-15	cluster 1	TMPO
2.0727e-19	-18.9139	0.746	0.792	7.58629e-15	cluster 1	HNRNPD
2.18157e-19	-2.27119	0.123	0.323	7.98477e-15	cluster 1	TIMELESS
2.22522e-19	-2.14671	0.035	0.21	8.14454e-15	cluster 1	MCM10
2.39129e-19	-2.26765	0.049	0.226	8.75235e-15	cluster 1	SHCBP1
2.5496e-19	2.15996	0.764	0.581	9.33178e-15	cluster 1	MAF
3.01395e-19	-2.88766	0.156	0.359	1.10314e-14	cluster 1	CEP78
3.07852e-19	8.53204	0.285	0.121	1.12677e-14	cluster 1	PALLD
3.09901e-19	-31.3011	0.936	0.873	1.13427e-14	cluster 1	LY6E
3.13423e-19	-12.7936	0.453	0.626	1.14716e-14	cluster 1	RABL6
3.18268e-19	-2.9392	0.1	0.293	1.16489e-14	cluster 1	ORC6
3.31814e-19	-11.5044	0.078	0.261	1.21447e-14	cluster 1	AURKA
3.43207e-19	-47.0574	0.369	0.53	1.25617e-14	cluster 1	MCM3
3.50561e-19	-19.7599	0.889	0.879	1.28309e-14	cluster 1	COTL1
4.05519e-19	-2.4473	0.209	0.4	1.48424e-14	cluster 1	RNASEH2A
4.06988e-19	-2.93006	0.412	0.588	1.48962e-14	cluster 1	PAFAH1B3
4.11646e-19	-6.04402	0.199	0.391	1.50667e-14	cluster 1	FANCI
4.24031e-19	-4.85336	0.041	0.212	1.552e-14	cluster 1	CCNF
4.45045e-19	-2.92405	0.283	0.486	1.62891e-14	cluster 1	DCK
4.93361e-19	-6.63273	0.291	0.467	1.80575e-14	cluster 1	SMC2
4.9587e-19	-1.7322	0.059	0.239	1.81493e-14	cluster 1	POC1A
5.8958e-19	4.28457	0.43	0.245	2.15792e-14	cluster 1	SELENOM
6.15494e-19	-4.70247	0.475	0.265	2.25277e-14	cluster 1	EBI3
7.15092e-19	-8.00115	0.074	0.254	2.61731e-14	cluster 1	SPAG5
7.22685e-19	-0.995422	0.016	0.173	2.6451e-14	cluster 1	EXO1
8.1459e-19	-26.7719	0.385	0.537	2.98148e-14	cluster 1	SMC4
8.82854e-19	11.9754	0.674	0.489	3.23133e-14	cluster 1	TNFAIP3
1.02071e-18	10.5368	0.764	0.601	3.73591e-14	cluster 1	WARS
1.17591e-18	-10.6535	0.031	0.194	4.30396e-14	cluster 1	KIF14
1.32978e-18	-10.5946	0.25	0.449	4.86712e-14	cluster 1	CDCA7
1.36983e-18	-7.41096	0.301	0.48	5.0137e-14	cluster 1	PGP
1.51257e-18	-3.09656	0.164	0.359	5.53615e-14	cluster 1	CENPN
1.719e-18	-87.8669	0.65	0.721	6.29172e-14	cluster 1	HMGB2
1.75364e-18	10.2484	0.609	0.412	6.41849e-14	cluster 1	BCL2
1.82428e-18	-25.0685	0.9	0.888	6.67705e-14	cluster 1	LCK
1.93802e-18	7.05792	0.746	0.594	7.09336e-14	cluster 1	IGFLR1
2.40518e-18	-2.05324	0.404	0.214	8.8032e-14	cluster 1	RASGRP4
2.68772e-18	-10.8716	0.664	0.503	9.83732e-14	cluster 1	NAMPT
3.24354e-18	-4.09243	0.115	0.302	1.18717e-13	cluster 1	CDC45
3.26222e-18	-1.15891	0.051	0.223	1.19401e-13	cluster 1	TEDC1
3.84263e-18	-14.8492	0.27	0.453	1.40644e-13	cluster 1	MAD2L1
4.08508e-18	248.508	0.99	0.939	1.49518e-13	cluster 1	EIF1
4.58e-18	-1.62161	0.029	0.188	1.67632e-13	cluster 1	RAD54L
5.48012e-18	9.63074	0.584	0.397	2.00578e-13	cluster 1	TRIM25
5.62319e-18	79.7862	0.248	0.105	2.05814e-13	cluster 1	IFIT3
6.17717e-18	-10.3746	0.867	0.873	2.26091e-13	cluster 1	PPP1CA
6.24574e-18	-91.7485	0.422	0.564	2.286e-13	cluster 1	CKS2
6.5773e-18	25.3924	0.152	0.043	2.40736e-13	cluster 1	IL1A
7.17351e-18	-22.6356	0.758	0.814	2.62558e-13	cluster 1	PARP1
7.92401e-18	-3.94895	0.037	0.197	2.90027e-13	cluster 1	DEPDC1B
9.46287e-18	-17.1259	0.662	0.742	3.46351e-13	cluster 1	HNRNPA3
9.80021e-18	-0.533258	0.025	0.18	3.58698e-13	cluster 1	SKA1
9.90909e-18	1.67556	0.381	0.201	3.62682e-13	cluster 1	MXI1
9.90975e-18	-3.08963	0.033	0.192	3.62707e-13	cluster 1	ARHGEF39
1.08001e-17	2.15898	0.705	0.55	3.95294e-13	cluster 1	DEGS1
1.12374e-17	-6.38337	0.135	0.326	4.113e-13	cluster 1	BRCA1
1.24758e-17	50.9286	0.895	0.82	4.56626e-13	cluster 1	SAT1
1.36527e-17	-8.4869	0.223	0.405	4.99702e-13	cluster 1	LIG1
1.43674e-17	-1.9209	0.154	0.346	5.25861e-13	cluster 1	SHMT1
1.4736e-17	42.2549	0.855	0.701	5.39351e-13	cluster 1	MFSD10
1.48051e-17	-8.41902	0.24	0.416	5.41883e-13	cluster 1	ATAD2
1.54853e-17	-1.38081	0.848	0.706	5.66777e-13	cluster 1	IL2RB
1.60882e-17	-0.974796	0.025	0.179	5.88844e-13	cluster 1	SKA3
1.63066e-17	-13.7227	0.318	0.508	5.96839e-13	cluster 1	FCMR
1.6506e-17	66.8019	0.502	0.328	6.04135e-13	cluster 1	PMAIP1
1.76914e-17	-6.12266	0.096	0.272	6.47522e-13	cluster 1	FBXO5
2.02291e-17	-1.29654	0.031	0.185	7.40404e-13	cluster 1	CDC25A
2.40565e-17	-13.4943	0.717	0.527	8.80494e-13	cluster 1	CREM
2.4197e-17	-5.74922	0.131	0.313	8.85634e-13	cluster 1	PRC1
2.58499e-17	6.22812	0.246	0.102	9.46131e-13	cluster 1	FCER2
2.72647e-17	-2.35542	0.084	0.259	9.97914e-13	cluster 1	DTL
2.79743e-17	-1.22206	0.395	0.218	1.02389e-12	cluster 1	CSRNP1
2.93804e-17	-7.15226	0.148	0.332	1.07535e-12	cluster 1	GINS2
3.0458e-17	18.9204	0.832	0.742	1.11479e-12	cluster 1	MAP1LC3B
3.7843e-17	-17.4601	0.693	0.782	1.38509e-12	cluster 1	IRF1
4.09349e-17	3.05402	0.26	0.112	1.49826e-12	cluster 1	FSCN1
4.17315e-17	7.15719	0.402	0.228	1.52741e-12	cluster 1	INSIG2
4.6184e-17	8.79721	0.566	0.371	1.69038e-12	cluster 1	TMBIM1
5.47632e-17	4.95731	0.23	0.092	2.00439e-12	cluster 1	TMOD1
6.28425e-17	10.0762	0.686	0.5	2.3001e-12	cluster 1	NDFIP2
6.69977e-17	-23.4664	0.695	0.776	2.45218e-12	cluster 1	RPL23
7.06718e-17	17.4984	0.539	0.364	2.58666e-12	cluster 1	ZNF282
7.38887e-17	-0.801669	0.004	0.136	2.7044e-12	cluster 1	KIF18B
7.45968e-17	-1.5573	0.02	0.165	2.73032e-12	cluster 1	HASPIN
7.81726e-17	-6.88148	0.584	0.723	2.8612e-12	cluster 1	MAP4K1
7.87313e-17	-11.6181	0.139	0.314	2.88164e-12	cluster 1	RACGAP1
8.08385e-17	-9.035	0.676	0.493	2.95877e-12	cluster 1	SLC16A3
8.19441e-17	-16.4232	0.023	0.169	2.99923e-12	cluster 1	KIF20A
8.65534e-17	-19.1547	0.549	0.691	3.16794e-12	cluster 1	MRPL41
8.81422e-17	-7.0777	0.035	0.189	3.22609e-12	cluster 1	DEPDC1
9.19068e-17	-12.9102	0.609	0.725	3.36388e-12	cluster 1	NDUFS8
1.0534e-16	-1.74367	0.01	0.147	3.85556e-12	cluster 1	E2F2
1.06785e-16	0.395059	0.547	0.358	3.90844e-12	cluster 1	LEPROT
1.20851e-16	-3.15872	0.086	0.258	4.42327e-12	cluster 1	RAD51AP1
1.3757e-16	-52.9418	0.922	0.845	5.03519e-12	cluster 1	GAS5
1.38749e-16	38.1514	0.221	0.088	5.07834e-12	cluster 1	TNFSF9
1.48556e-16	-1.29095	0.035	0.186	5.43728e-12	cluster 1	C21orf58
1.74093e-16	11.8363	0.225	0.092	6.37198e-12	cluster 1	ATF3
1.76005e-16	-4.97045	0.422	0.597	6.44195e-12	cluster 1	PAXX
1.97548e-16	3.36201	0.59	0.414	7.23044e-12	cluster 1	CD226
2.07043e-16	-4.69226	0.904	0.816	7.57798e-12	cluster 1	CLEC2D
2.21379e-16	-0.796882	0.477	0.293	8.10269e-12	cluster 1	ZNF460
2.34212e-16	-11.1421	0.699	0.792	8.57238e-12	cluster 1	TAF10
2.41975e-16	-7.77288	0.453	0.583	8.85654e-12	cluster 1	TFDP1
2.49647e-16	-0.826806	0.025	0.169	9.13732e-12	cluster 1	TTK
2.52119e-16	-3.3581	0.053	0.21	9.2278e-12	cluster 1	FAM111B
2.91485e-16	-161.144	0.527	0.609	1.06686e-11	cluster 1	UBE2S
2.97089e-16	-3.56057	0.051	0.208	1.08738e-11	cluster 1	CIT
3.02771e-16	-5.25403	0.037	0.184	1.10817e-11	cluster 1	MXD3
3.05228e-16	1.51317	0.176	0.061	1.11717e-11	cluster 1	DNAJC12
3.09386e-16	-4.76532	0.459	0.615	1.13238e-11	cluster 1	ARHGEF6
3.09881e-16	7.6553	0.666	0.545	1.1342e-11	cluster 1	SLC3A2
3.36091e-16	-24.2654	0.676	0.734	1.23013e-11	cluster 1	SNRPG
3.69509e-16	-3.70617	0.137	0.313	1.35244e-11	cluster 1	GGH
3.77235e-16	-3.36516	0.414	0.583	1.38072e-11	cluster 1	MYO1F
3.8196e-16	-13.229	0.289	0.458	1.39801e-11	cluster 1	POLR3K
3.87929e-16	-17.2626	0.494	0.613	1.41986e-11	cluster 1	NASP
3.92507e-16	6.57541	0.617	0.448	1.43661e-11	cluster 1	GK
3.97149e-16	-10.8206	0.297	0.465	1.4536e-11	cluster 1	DNAJC9
4.1387e-16	-5.25207	0.148	0.322	1.5148e-11	cluster 1	NCAPG2
4.26365e-16	-4.59112	0.012	0.146	1.56054e-11	cluster 1	HIST1H3G
4.72264e-16	-2.15342	0.129	0.307	1.72854e-11	cluster 1	CCDC18
4.73654e-16	-4.72221	0.701	0.549	1.73362e-11	cluster 1	OGT
4.77492e-16	-3.72059	0.275	0.452	1.74767e-11	cluster 1	TOPBP1
4.87102e-16	-5.71686	0.193	0.375	1.78284e-11	cluster 1	SAC3D1
5.19881e-16	1.60193	0.213	0.085	1.90282e-11	cluster 1	CKAP4
5.24398e-16	19.1069	0.891	0.742	1.91935e-11	cluster 1	SYNGR2
5.25891e-16	-1.11901	0.115	0.288	1.92482e-11	cluster 1	MIS18A
5.3708e-16	5.21913	0.92	0.777	1.96577e-11	cluster 1	KDELR1
5.39612e-16	-0.868635	0.043	0.194	1.97503e-11	cluster 1	HAUS8
5.49912e-16	74.0154	0.645	0.48	2.01273e-11	cluster 1	CCR7
6.2211e-16	-6.82858	0.275	0.451	2.27699e-11	cluster 1	CDC25B
6.44884e-16	-5.81946	0.389	0.553	2.36034e-11	cluster 1	CENPK
6.46239e-16	-6.55918	0.215	0.397	2.3653e-11	cluster 1	CSE1L
6.86251e-16	-2.75549	0.152	0.331	2.51175e-11	cluster 1	PCNT
7.2229e-16	4.29696	0.662	0.765	2.64365e-11	cluster 1	S1PR4
7.53062e-16	-1.50832	0.043	0.194	2.75628e-11	cluster 1	STIL
8.32791e-16	-1.01734	0.133	0.037	3.0481e-11	cluster 1	SERPINE2
8.73495e-16	-9.9587	0.826	0.853	3.19708e-11	cluster 1	TRIR
9.45168e-16	-0.769487	0.033	0.178	3.45941e-11	cluster 1	DNA2
9.48437e-16	-0.96028	0.037	0.184	3.47137e-11	cluster 1	DSCC1
1.02217e-15	-1.24562	0.176	0.363	3.74124e-11	cluster 1	ZNF101
1.04941e-15	0.985572	0.477	0.29	3.84093e-11	cluster 1	FAM3C
1.13983e-15	0.593965	0.488	0.314	4.17189e-11	cluster 1	NFKBIL1
1.15681e-15	-5.38177	0.207	0.379	4.23403e-11	cluster 1	LMNB2
1.18873e-15	-4.42733	0.873	0.742	4.35087e-11	cluster 1	CD164
1.22179e-15	-5.33641	0.887	0.733	4.47187e-11	cluster 1	MTHFD2
1.23636e-15	-1.8138	0.113	0.282	4.5252e-11	cluster 1	RFC5
1.24259e-15	-13.7622	0.115	0.285	4.54801e-11	cluster 1	SGO2
1.3423e-15	0.311065	0.137	0.04	4.91296e-11	cluster 1	UPK1A
1.3541e-15	-8.12213	0.416	0.588	4.95615e-11	cluster 1	MTCH2
1.3617e-15	29.9595	0.361	0.199	4.98396e-11	cluster 1	BBC3
1.47718e-15	5.77471	0.586	0.417	5.40661e-11	cluster 1	MEI1
1.50914e-15	-10.1299	0.205	0.379	5.52362e-11	cluster 1	MCM2
1.80848e-15	-14.0349	0.459	0.617	6.61921e-11	cluster 1	DDX46
1.85298e-15	-1.43832	0.107	0.276	6.78209e-11	cluster 1	WDHD1
1.92249e-15	-31.1074	0.781	0.84	7.03651e-11	cluster 1	CSK
1.92311e-15	-12.5297	0.121	0.032	7.03879e-11	cluster 1	HES4
1.99761e-15	-22.8902	0.799	0.855	7.31147e-11	cluster 1	PSME2
2.12363e-15	-31.3036	0.59	0.678	7.77269e-11	cluster 1	SNRPD1
2.20791e-15	-9.53061	0.463	0.603	8.08117e-11	cluster 1	NDUFS6
2.24521e-15	6.21281	0.338	0.181	8.21771e-11	cluster 1	ZBTB43
2.2647e-15	-1.22827	0.082	0.244	8.28901e-11	cluster 1	MND1
2.39536e-15	-2.69359	0.109	0.278	8.76727e-11	cluster 1	RAD51
2.4518e-15	-18.347	0.875	0.893	8.97385e-11	cluster 1	LIMD2
2.49911e-15	6.03673	0.695	0.53	9.147e-11	cluster 1	ARF4
2.54285e-15	10.41	0.35	0.198	9.30707e-11	cluster 1	JMY
2.5671e-15	-12.238	0.238	0.408	9.39585e-11	cluster 1	CENPH
2.76687e-15	3.90649	0.607	0.438	1.0127e-10	cluster 1	UBE2H
3.09337e-15	3.37358	0.789	0.67	1.13221e-10	cluster 1	BRI3
3.10151e-15	3.17354	0.176	0.064	1.13518e-10	cluster 1	MIR22HG
3.58185e-15	-11.6051	0.633	0.721	1.31099e-10	cluster 1	HNRNPR
3.82006e-15	25.6453	0.227	0.098	1.39818e-10	cluster 1	G0S2
3.88006e-15	-Inf	0.992	0.998	1.42014e-10	cluster 1	MT-CO3
3.97079e-15	-4.83669	0.164	0.334	1.45335e-10	cluster 1	TCF19
4.11699e-15	-8.76934	0.088	0.253	1.50686e-10	cluster 1	TROAP
4.70062e-15	-251.579	0.969	0.918	1.72047e-10	cluster 1	HSPA8
4.70803e-15	-1.16618	0.537	0.368	1.72319e-10	cluster 1	EDEM1
4.92316e-15	2.1503	0.115	0.03	1.80193e-10	cluster 1	GEM
4.96433e-15	-19.7169	0.029	0.164	1.81699e-10	cluster 1	HIST1H2AJ
5.13292e-15	1.3349	0.623	0.478	1.8787e-10	cluster 1	SAT2
5.34135e-15	6.08578	0.291	0.145	1.95499e-10	cluster 1	CHRM3-AS2
5.65596e-15	-4.71674	0.057	0.205	2.07014e-10	cluster 1	KNSTRN
6.04141e-15	-1.31743	0.113	0.28	2.21122e-10	cluster 1	FANCG
6.14247e-15	0.653434	0.244	0.109	2.2482e-10	cluster 1	EML2-AS1
6.18023e-15	-2.20364	0.172	0.355	2.26202e-10	cluster 1	RAB37
6.51627e-15	-3.70577	0.215	0.389	2.38502e-10	cluster 1	SNRNP25
6.54344e-15	-14.4886	0.393	0.526	2.39496e-10	cluster 1	NSD2
6.62107e-15	-20.2803	0.098	0.254	2.42338e-10	cluster 1	HIST1H3D
6.80501e-15	0.59829	0.607	0.435	2.4907e-10	cluster 1	SERINC1
7.06436e-15	-38.5138	0.664	0.729	2.58562e-10	cluster 1	TUBA4A
7.80647e-15	0.493329	0.18	0.067	2.85725e-10	cluster 1	MAFF
9.34706e-15	-2.7273	0.666	0.49	3.42112e-10	cluster 1	PCED1B
9.41128e-15	-2.82911	0.082	0.236	3.44462e-10	cluster 1	MELK
9.83977e-15	-9.3771	0.51	0.664	3.60145e-10	cluster 1	ARHGAP4
9.93798e-15	-2.72485	0.508	0.629	3.6374e-10	cluster 1	RNASEH2B
1.03045e-14	-1.47639	0.217	0.408	3.77156e-10	cluster 1	CARD16
1.04152e-14	-4.21929	0.246	0.395	3.81206e-10	cluster 1	CEP55
1.07312e-14	-19.5495	0.32	0.462	3.92772e-10	cluster 1	CKS1B
1.20903e-14	-0.969432	0.076	0.231	4.42517e-10	cluster 1	CCDC34
1.28941e-14	-1.60174	0.059	0.208	4.71938e-10	cluster 1	PRR11
1.30952e-14	-2.74735	0.416	0.252	4.79299e-10	cluster 1	MAFG
1.33692e-14	-5.25947	0.416	0.245	4.89327e-10	cluster 1	TMEM273
1.36351e-14	-12.1757	0.287	0.453	4.99058e-10	cluster 1	KIF20B
1.63517e-14	4.4779	0.309	0.16	5.98488e-10	cluster 1	NOL3
1.67939e-14	-47.171	0.908	0.879	6.14672e-10	cluster 1	HNRNPA2B1
1.7802e-14	-13.948	0.846	0.864	6.51571e-10	cluster 1	SEPTIN9
1.78549e-14	4.6958	0.861	0.673	6.53508e-10	cluster 1	CCND2
1.83291e-14	-3.86635	0.393	0.548	6.70865e-10	cluster 1	CTCF
1.95887e-14	-17.3931	0.77	0.808	7.16966e-10	cluster 1	RALY
1.97706e-14	-4.70202	0.248	0.407	7.23623e-10	cluster 1	HELLS
2.08887e-14	-2.32989	0.713	0.56	7.64549e-10	cluster 1	CHD2
2.19071e-14	-5.02059	0.695	0.526	8.01823e-10	cluster 1	OAS2
2.23811e-14	-0.844279	0.037	0.172	8.19172e-10	cluster 1	SPDL1
2.32525e-14	4.37458	0.582	0.427	8.51065e-10	cluster 1	UFM1
2.60462e-14	-114.507	0.91	0.891	9.53318e-10	cluster 1	H2AFZ
2.62781e-14	2.06367	0.652	0.479	9.61803e-10	cluster 1	ADAM8
2.76438e-14	1.98253	0.576	0.411	1.01179e-09	cluster 1	VDR
2.79741e-14	-39.3796	0.895	0.876	1.02388e-09	cluster 1	SLC25A3
2.86648e-14	127.395	0.406	0.247	1.04916e-09	cluster 1	HILPDA
3.07556e-14	-19.6841	0.148	0.319	1.12568e-09	cluster 1	CD27
3.16158e-14	15.3198	0.828	0.707	1.15717e-09	cluster 1	NDFIP1
3.18219e-14	4.66819	0.463	0.308	1.16471e-09	cluster 1	SEC24D
3.38022e-14	-34.0729	0.764	0.761	1.23719e-09	cluster 1	DUT
3.73164e-14	3.18094	0.768	0.605	1.36582e-09	cluster 1	ARID5B
3.83369e-14	-2.55309	0.525	0.369	1.40317e-09	cluster 1	SNHG12
4.12861e-14	5.02951	0.822	0.73	1.51111e-09	cluster 1	HM13
4.13984e-14	-1.27762	0.088	0.242	1.51522e-09	cluster 1	CIP2A
4.16954e-14	1.9292	0.342	0.202	1.52609e-09	cluster 1	TRIB3
4.26229e-14	-38.5149	0.943	0.915	1.56004e-09	cluster 1	SH3BGRL3
4.29408e-14	2.21657	0.369	0.205	1.57168e-09	cluster 1	USP18
4.29744e-14	-17.2549	0.381	0.508	1.57291e-09	cluster 1	SMC1A
4.507e-14	-12.6958	0.049	0.188	1.64961e-09	cluster 1	HIST1H2AL
5.16548e-14	1.57831	0.621	0.449	1.89062e-09	cluster 1	MBOAT7
6.2491e-14	19.673	0.92	0.803	2.28723e-09	cluster 1	OPTN
6.37136e-14	26.4064	0.754	0.598	2.33198e-09	cluster 1	XBP1
6.5026e-14	-32.7284	0.887	0.885	2.38001e-09	cluster 1	SLC25A6
6.68488e-14	-2.0144	0.891	0.791	2.44673e-09	cluster 1	CD44
7.04047e-14	8.52359	0.541	0.391	2.57688e-09	cluster 1	GNPTAB
7.52443e-14	-0.781429	0.105	0.264	2.75402e-09	cluster 1	FANCA
7.60833e-14	-19.1123	0.557	0.625	2.78472e-09	cluster 1	RANBP1
7.61597e-14	-2.16969	0.553	0.706	2.78752e-09	cluster 1	FIS1
7.66191e-14	-6.34047	0.383	0.55	2.80434e-09	cluster 1	APEH
8.20205e-14	-3.54475	0.258	0.418	3.00203e-09	cluster 1	BCL2L12
8.23479e-14	-3.20561	0.23	0.394	3.01402e-09	cluster 1	FH
8.5994e-14	1.20042	0.381	0.217	3.14747e-09	cluster 1	AK4
8.66342e-14	-34.1867	0.51	0.327	3.1709e-09	cluster 1	CDKN1A
8.76794e-14	-3.99393	0.232	0.392	3.20915e-09	cluster 1	RFC2
9.04266e-14	2.59965	0.455	0.289	3.3097e-09	cluster 1	OSER1
9.60938e-14	19.2071	0.602	0.452	3.51713e-09	cluster 1	BLVRB
9.61318e-14	-3.74785	0.459	0.605	3.51852e-09	cluster 1	EPB41
9.87333e-14	3.79219	0.254	0.403	3.61374e-09	cluster 1	EZH2
1.01351e-13	-0.669505	0.072	0.218	3.70955e-09	cluster 1	ZWILCH
1.04069e-13	13.4107	0.559	0.38	3.80901e-09	cluster 1	CD40LG
1.04099e-13	-24.6455	0.535	0.657	3.81013e-09	cluster 1	IDH2
1.06398e-13	-21.2025	0.936	0.81	3.89427e-09	cluster 1	IL2RA
1.07812e-13	-3.43228	0.658	0.74	3.94604e-09	cluster 1	AP2S1
1.10822e-13	-5.60226	0.35	0.499	4.05619e-09	cluster 1	COPS3
1.17929e-13	-24.7765	0.643	0.711	4.31632e-09	cluster 1	ILF3
1.20626e-13	-5.74201	0.398	0.534	4.41502e-09	cluster 1	SNRNP40
1.27187e-13	9.45087	0.617	0.467	4.65518e-09	cluster 1	SMIM29
1.27388e-13	11.7734	0.404	0.256	4.66252e-09	cluster 1	PLPP5
1.30508e-13	-3.30408	0.025	0.147	4.77672e-09	cluster 1	FAM72B
1.40601e-13	9.1623	0.514	0.342	5.14615e-09	cluster 1	MSMO1
1.44434e-13	-19.5205	0.77	0.804	5.28644e-09	cluster 1	ATP5F1A
1.62888e-13	-19.6904	0.756	0.812	5.96188e-09	cluster 1	TALDO1
1.6547e-13	-5.84288	0.217	0.377	6.05636e-09	cluster 1	HIRIP3
1.66814e-13	-0.773562	0.066	0.207	6.10556e-09	cluster 1	MTFR2
1.67339e-13	-47.1408	0.969	0.904	6.12479e-09	cluster 1	PTPRCAP
1.72458e-13	-14.697	0.797	0.822	6.31214e-09	cluster 1	HNRNPUL1
1.82503e-13	-0.913594	0.051	0.187	6.6798e-09	cluster 1	PLK4
1.84492e-13	-90.3385	0.506	0.58	6.75259e-09	cluster 1	TUBB4B
1.95976e-13	3.62484	0.477	0.339	7.17291e-09	cluster 1	EPB41L4A-AS1
1.98306e-13	-6.78397	0.783	0.821	7.25821e-09	cluster 1	CD3G
2.02434e-13	-106.91	0.355	0.492	7.40927e-09	cluster 1	HIST1H1D
2.04315e-13	3.70544	0.773	0.635	7.47814e-09	cluster 1	DYNLT1
2.04718e-13	-1.27978	0.025	0.147	7.49289e-09	cluster 1	RECQL4
2.13119e-13	-2.78709	0.613	0.419	7.80037e-09	cluster 1	XAF1
2.27923e-13	-13.9886	0.797	0.599	8.34222e-09	cluster 1	LAP3
2.37413e-13	0.396779	0.598	0.421	8.68954e-09	cluster 1	SLC35D2
2.41449e-13	-0.957316	0.613	0.455	8.83728e-09	cluster 1	N4BP1
2.4235e-13	-1.85139	0.178	0.333	8.87027e-09	cluster 1	PXMP2
2.43756e-13	-4.50527	0.707	0.555	8.92173e-09	cluster 1	SAMD9L
2.46023e-13	11.0099	0.912	0.804	9.00468e-09	cluster 1	P4HB
2.47212e-13	40.8185	0.418	0.268	9.04819e-09	cluster 1	PELI1
2.53957e-13	-4.12346	0.367	0.514	9.29509e-09	cluster 1	USP1
2.55752e-13	-0.945723	0.355	0.525	9.36079e-09	cluster 1	DGKZ
2.59773e-13	-8.82047	0.793	0.824	9.50797e-09	cluster 1	TECR
2.76701e-13	-5.6393	0.352	0.491	1.01275e-08	cluster 1	BOLA3
3.05669e-13	-2.94045	0.209	0.37	1.11878e-08	cluster 1	GMNN
3.63874e-13	-8.74858	0.086	0.232	1.33181e-08	cluster 1	CDC6
3.68722e-13	-17.4116	0.518	0.64	1.34956e-08	cluster 1	NUDC
3.70728e-13	-13.8879	0.516	0.594	1.3569e-08	cluster 1	DDX39A
3.73025e-13	-3.01184	0.178	0.329	1.36531e-08	cluster 1	POLD1
4.02922e-13	-89.0148	0.918	0.894	1.47474e-08	cluster 1	YBX1
4.06409e-13	-4.52883	0.793	0.662	1.4875e-08	cluster 1	TNFAIP8
4.39371e-13	-4.1112	0.51	0.672	1.60814e-08	cluster 1	RWDD1
4.44839e-13	-10.066	0.547	0.367	1.62816e-08	cluster 1	CD68
4.48795e-13	-3.75677	0.232	0.392	1.64264e-08	cluster 1	FAM111A
4.62194e-13	-27.7068	0.602	0.702	1.69168e-08	cluster 1	CCT3
4.63921e-13	56.5199	0.975	0.892	1.698e-08	cluster 1	CD2
5.13935e-13	-24.9246	0.863	0.696	1.88105e-08	cluster 1	SOCS1
5.15291e-13	-13.5076	0.648	0.516	1.88602e-08	cluster 1	SLAMF1
5.50584e-13	-22.8152	0.871	0.876	2.01519e-08	cluster 1	CAPZB
5.95859e-13	-4.07801	0.143	0.298	2.1809e-08	cluster 1	HMGB3
6.58736e-13	-24.1628	0.039	0.162	2.41104e-08	cluster 1	HIST1H3C
6.98115e-13	1.1479	0.215	0.098	2.55517e-08	cluster 1	PPP2R5B
7.1349e-13	-29.0518	0.76	0.619	2.61145e-08	cluster 1	GARS
7.29148e-13	-2.05019	0.762	0.622	2.66875e-08	cluster 1	IRF9
7.44505e-13	-2.17611	0.016	0.129	2.72496e-08	cluster 1	NEK2
7.51001e-13	35.059	0.967	0.893	2.74874e-08	cluster 1	NDUFV2
7.64967e-13	-3.51979	0.277	0.431	2.79986e-08	cluster 1	HAT1
7.86646e-13	-4.50843	0.834	0.875	2.8792e-08	cluster 1	ATP5F1E
8.00694e-13	-6.46926	0.033	0.153	2.93062e-08	cluster 1	AL662797.1
8.58553e-13	-30.7006	0.803	0.638	3.14239e-08	cluster 1	CISH
8.81181e-13	-0.678853	0.018	0.131	3.22521e-08	cluster 1	CDC25C
1.00911e-12	1.37805	0.703	0.531	3.69344e-08	cluster 1	POU2F2
1.01655e-12	11.9795	0.943	0.895	3.72067e-08	cluster 1	SERP1
1.03202e-12	-11.6233	0.557	0.644	3.7773e-08	cluster 1	SSRP1
1.09252e-12	-0.550063	0.051	0.184	3.99872e-08	cluster 1	GINS4
1.17209e-12	-16.6779	0.967	0.861	4.28995e-08	cluster 1	TMBIM6
1.17662e-12	-3.78085	0.24	0.393	4.30656e-08	cluster 1	YEATS4
1.18863e-12	-3.97566	0.57	0.679	4.35052e-08	cluster 1	HMGN3
1.22117e-12	-1.88696	0.287	0.453	4.46962e-08	cluster 1	GPS1
1.27178e-12	-1.93912	0.326	0.487	4.65485e-08	cluster 1	SH3GLB2
1.28283e-12	-12.5462	0.766	0.619	4.6953e-08	cluster 1	RAB11FIP1
1.36214e-12	-26.9576	0.904	0.881	4.98559e-08	cluster 1	PARK7
1.36614e-12	-14.1981	0.742	0.806	5.0002e-08	cluster 1	RCSD1
1.41645e-12	-5.05296	0.881	0.802	5.18434e-08	cluster 1	ANKRD12
1.42891e-12	-17.8515	0.754	0.75	5.22997e-08	cluster 1	DEK
1.44036e-12	-3.71577	0.564	0.691	5.27185e-08	cluster 1	RBL2
1.44501e-12	-0.552915	0.023	0.136	5.28889e-08	cluster 1	AC119396.1
1.52114e-12	-6.68285	0.805	0.838	5.56752e-08	cluster 1	NDUFB10
1.62622e-12	-126.444	0.73	0.804	5.95214e-08	cluster 1	PLAAT4
1.76573e-12	-332.825	0.99	0.998	6.46275e-08	cluster 1	MT-CYB
1.8055e-12	-51.5189	0.281	0.423	6.60833e-08	cluster 1	KPNA2
1.83844e-12	1.15004	0.605	0.451	6.72888e-08	cluster 1	LAPTM4A
1.87278e-12	-1.73618	0.863	0.742	6.85456e-08	cluster 1	CMTM6
1.90005e-12	1.48287	0.703	0.559	6.95439e-08	cluster 1	WBP2
1.90576e-12	-0.529041	0.225	0.106	6.97527e-08	cluster 1	IL3RA
1.91018e-12	-17.1932	0.781	0.796	6.99145e-08	cluster 1	SRSF2
1.93618e-12	-2.73043	0.363	0.513	7.08663e-08	cluster 1	NUP210
2.04239e-12	-2.07699	0.166	0.319	7.47534e-08	cluster 1	E2F1
2.06927e-12	-2.46116	0.752	0.639	7.57373e-08	cluster 1	PHF11
2.08816e-12	-15.2809	0.67	0.762	7.64289e-08	cluster 1	GTF3A
2.13775e-12	-15.6131	0.482	0.57	7.82439e-08	cluster 1	LMNB1
2.15593e-12	-1.13586	0.082	0.222	7.89094e-08	cluster 1	POLE
2.27379e-12	-2.84031	0.125	0.272	8.32228e-08	cluster 1	CTPS1
2.49836e-12	-26.7988	0.814	0.68	9.14426e-08	cluster 1	ZFP36L1
2.531e-12	-5.39827	0.025	0.137	9.26371e-08	cluster 1	HIST1H2AH
2.80605e-12	-10.712	0.475	0.588	1.02704e-07	cluster 1	ADSL
2.83459e-12	-1.66697	0.273	0.428	1.03749e-07	cluster 1	SLC2A4RG
2.93773e-12	0.90151	0.158	0.061	1.07524e-07	cluster 1	CDC14B
3.02846e-12	2.76371	0.697	0.554	1.10845e-07	cluster 1	TMF1
3.30836e-12	-5.72764	0.393	0.522	1.21089e-07	cluster 1	GRK2
3.36735e-12	2.94268	0.619	0.491	1.23248e-07	cluster 1	ZNF581
3.38389e-12	0.511864	0.467	0.311	1.23854e-07	cluster 1	DNASE2
3.61578e-12	-1.49083	0.049	0.173	1.32341e-07	cluster 1	POLQ
3.62502e-12	1.69635	0.492	0.342	1.32679e-07	cluster 1	A1BG
3.66047e-12	3.93776	0.811	0.709	1.33977e-07	cluster 1	MYDGF
3.69739e-12	29.7346	0.602	0.461	1.35328e-07	cluster 1	CD70
3.83298e-12	11.1414	0.459	0.313	1.40291e-07	cluster 1	FRMD4B
4.11337e-12	3.50997	0.359	0.22	1.50553e-07	cluster 1	FBXO32
4.17769e-12	-8.74491	0.527	0.668	1.52908e-07	cluster 1	SSBP4
4.31671e-12	-3.95119	0.92	0.803	1.57996e-07	cluster 1	ARF6
4.4381e-12	0.663909	0.393	0.243	1.62439e-07	cluster 1	TARSL2
4.52446e-12	-0.908575	0.102	0.245	1.656e-07	cluster 1	KNTC1
4.6463e-12	-8.15452	0.545	0.377	1.70059e-07	cluster 1	OAS3
4.65158e-12	-21.2025	0.807	0.634	1.70253e-07	cluster 1	LMNA
4.80545e-12	-9.42458	0.119	0.259	1.75884e-07	cluster 1	CKAP2L
4.89467e-12	-14.2165	0.779	0.821	1.7915e-07	cluster 1	ELOB
5.21781e-12	0.612348	0.398	0.243	1.90977e-07	cluster 1	KCNK6
5.35915e-12	-0.813309	0.051	0.175	1.9615e-07	cluster 1	ZNF367
5.41243e-12	-2.1008	0.262	0.419	1.981e-07	cluster 1	GPAA1
5.65967e-12	-2.88992	0.178	0.326	2.0715e-07	cluster 1	CHEK1
5.67589e-12	4.53231	0.357	0.215	2.07743e-07	cluster 1	DHX58
5.90983e-12	-6.82502	0.451	0.567	2.16306e-07	cluster 1	DAZAP1
6.05103e-12	-16.5521	0.766	0.8	2.21474e-07	cluster 1	PPM1G
6.21007e-12	-3.89073	0.652	0.74	2.27295e-07	cluster 1	HP1BP3
6.78999e-12	-3.0137	0.332	0.484	2.4852e-07	cluster 1	MYCBP
6.96309e-12	-3.84915	0.783	0.677	2.54856e-07	cluster 1	TAF1D
7.33589e-12	1.88064	0.633	0.529	2.68501e-07	cluster 1	RGCC
7.51795e-12	-4.0216	0.217	0.364	2.75165e-07	cluster 1	TTF2
7.65638e-12	-5.9184	0.633	0.445	2.80231e-07	cluster 1	EHD4
7.84826e-12	2.83624	0.59	0.418	2.87254e-07	cluster 1	SBDS
8.3645e-12	-99.1781	0.988	0.933	3.06149e-07	cluster 1	ACTG1
8.64223e-12	2.84373	0.506	0.365	3.16314e-07	cluster 1	ARL8B
8.7794e-12	-3.8244	0.615	0.452	3.21335e-07	cluster 1	CYP51A1
9.27357e-12	-223.18	0.984	0.932	3.39422e-07	cluster 1	PTMA
9.53201e-12	2.06529	0.225	0.11	3.48881e-07	cluster 1	METRNL
9.59897e-12	-0.746065	0.078	0.21	3.51332e-07	cluster 1	SUV39H1
9.62679e-12	-1.8617	0.186	0.332	3.5235e-07	cluster 1	RBBP8
1.00476e-11	-6.80636	0.365	0.518	3.67752e-07	cluster 1	NAA38
1.0097e-11	-0.655145	0.041	0.159	3.69562e-07	cluster 1	GINS1
1.02918e-11	20.6152	0.277	0.151	3.76689e-07	cluster 1	AFAP1
1.05008e-11	6.47191	0.639	0.476	3.84339e-07	cluster 1	CXCR4
1.11608e-11	2.81896	0.816	0.691	4.08495e-07	cluster 1	CFLAR
1.14224e-11	7.41491	0.594	0.432	4.18073e-07	cluster 1	SLC39A1
1.14459e-11	0.4554	0.299	0.164	4.18931e-07	cluster 1	MBNL2
1.20706e-11	43.7184	0.506	0.358	4.41795e-07	cluster 1	ERN1
1.20843e-11	-23.9681	0.547	0.659	4.42297e-07	cluster 1	SNRNP70
1.21565e-11	-7.00162	0.539	0.66	4.44941e-07	cluster 1	ANAPC5
1.26312e-11	-1.66569	0.152	0.3	4.62315e-07	cluster 1	SLC39A3
1.31906e-11	-1.88083	0.381	0.526	4.8279e-07	cluster 1	TMEM238
1.32926e-11	-4.4056	0.426	0.553	4.86523e-07	cluster 1	MRPL18
1.3453e-11	-24.3567	0.914	0.809	4.92393e-07	cluster 1	LGALS3
1.35397e-11	-2.84239	0.291	0.441	4.95568e-07	cluster 1	ANAPC15
1.36191e-11	14.0041	0.209	0.098	4.98473e-07	cluster 1	IFIT1
1.38287e-11	-2.30846	0.465	0.605	5.06143e-07	cluster 1	CLTB
1.39211e-11	0.499191	0.279	0.15	5.09527e-07	cluster 1	PGAP1
1.45677e-11	-13.6031	0.395	0.52	5.33192e-07	cluster 1	SMARCA4
1.57664e-11	-2.53114	0.68	0.753	5.77068e-07	cluster 1	PCBP2
1.5772e-11	22.5057	0.711	0.577	5.77269e-07	cluster 1	TRAF1
1.58982e-11	-9.0487	0.43	0.263	5.81892e-07	cluster 1	TNFRSF9
1.62683e-11	-4.0226	0.254	0.399	5.95437e-07	cluster 1	TCOF1
1.63469e-11	-2.73981	0.311	0.451	5.98313e-07	cluster 1	RPL39L
1.66397e-11	-1.13138	0.072	0.204	6.09029e-07	cluster 1	IGHM
1.67601e-11	14.8212	0.631	0.486	6.13436e-07	cluster 1	LGALS9
1.71115e-11	1.13434	0.357	0.216	6.26299e-07	cluster 1	RAB39B
1.71741e-11	12.696	0.262	0.136	6.28589e-07	cluster 1	CMPK2
1.76374e-11	9.09543	0.992	0.916	6.45545e-07	cluster 1	HLA-E
1.94468e-11	-12.5989	0.67	0.72	7.11771e-07	cluster 1	C12orf75
1.97235e-11	1.16713	0.385	0.239	7.219e-07	cluster 1	RIPOR1
1.99984e-11	8.48861	0.439	0.294	7.31962e-07	cluster 1	NFKBIZ
2.01646e-11	-0.614661	0.07	0.198	7.38046e-07	cluster 1	NET1
2.08644e-11	-2.02847	0.014	0.113	7.63659e-07	cluster 1	PSRC1
2.14407e-11	-36.4388	0.625	0.684	7.84751e-07	cluster 1	LSM4
2.26166e-11	-0.611498	0.049	0.168	8.27789e-07	cluster 1	MCM8
2.46955e-11	-94.7784	0.945	0.912	9.03879e-07	cluster 1	LDHB
2.50531e-11	-0.985857	0.18	0.332	9.1697e-07	cluster 1	GIHCG
2.53571e-11	-17.255	0.766	0.83	9.28095e-07	cluster 1	EIF3L
2.53618e-11	-299.643	0.984	0.937	9.28267e-07	cluster 1	IL32
2.71233e-11	-18.0477	0.697	0.735	9.92741e-07	cluster 1	MRPL51
2.72008e-11	-1.4336	0.322	0.46	9.95575e-07	cluster 1	HCFC1
2.74533e-11	-9.41008	0.34	0.464	1.00482e-06	cluster 1	RUVBL2
2.78196e-11	-7.18029	0.676	0.748	1.01823e-06	cluster 1	TBCB
2.89887e-11	0.290541	0.139	0.052	1.06102e-06	cluster 1	ITPKC
3.05886e-11	0.630852	0.531	0.358	1.11957e-06	cluster 1	DNAJC18
3.09913e-11	-0.803353	0.148	0.292	1.13431e-06	cluster 1	TCHP
3.13794e-11	-1.64096	0.389	0.545	1.14852e-06	cluster 1	PNKD
3.13824e-11	-20.6026	0.596	0.651	1.14863e-06	cluster 1	BANF1
3.14053e-11	-1.98465	0.023	0.126	1.14946e-06	cluster 1	FAM83D
3.19e-11	-6.68379	0.539	0.653	1.16757e-06	cluster 1	MBP
3.33902e-11	1.26643	0.27	0.43	1.22211e-06	cluster 1	NUCB2
3.41537e-11	-36.6107	0.758	0.809	1.25006e-06	cluster 1	ZNF706
3.51172e-11	0.719734	0.668	0.515	1.28532e-06	cluster 1	GRN
3.52391e-11	0.658776	0.781	0.642	1.28978e-06	cluster 1	GNG2
3.55184e-11	-1.06603	0.068	0.19	1.30001e-06	cluster 1	RFC3
3.64542e-11	-0.699238	0.055	0.174	1.33426e-06	cluster 1	OIP5
3.72191e-11	-47.1283	0.723	0.752	1.36226e-06	cluster 1	JPT1
3.79931e-11	3.58731	0.637	0.5	1.39059e-06	cluster 1	SLC38A2
3.83982e-11	-7.64207	0.475	0.593	1.40541e-06	cluster 1	CCDC124
3.844e-11	4.45392	0.551	0.392	1.40694e-06	cluster 1	ARL1
3.93939e-11	-8.86166	0.508	0.619	1.44186e-06	cluster 1	PSMD2
4.10861e-11	-1.19489	0.174	0.318	1.50379e-06	cluster 1	HLTF
4.26635e-11	-0.864108	0.092	0.222	1.56153e-06	cluster 1	UBL7-AS1
4.59853e-11	-2.8145	0.383	0.527	1.68311e-06	cluster 1	CCDC167
4.78693e-11	0.900453	0.344	0.205	1.75206e-06	cluster 1	HIVEP1
4.80999e-11	-2.74121	0.256	0.398	1.7605e-06	cluster 1	PSME3
4.85465e-11	-11.6813	0.703	0.754	1.77685e-06	cluster 1	RBBP4
4.88367e-11	-0.47229	0.047	0.163	1.78747e-06	cluster 1	CENPO
4.92331e-11	-60.1551	0.922	0.897	1.80198e-06	cluster 1	MYH9
4.97751e-11	-0.693382	0.195	0.347	1.82182e-06	cluster 1	ZNF428
5.28981e-11	-9.4778	0.564	0.424	1.93612e-06	cluster 1	LAG3
5.34998e-11	-7.08952	0.371	0.509	1.95815e-06	cluster 1	PSMD1
5.46591e-11	-2.30052	0.346	0.486	2.00058e-06	cluster 1	MIF4GD
5.55077e-11	-6.82301	0.494	0.613	2.03164e-06	cluster 1	SYNE2
5.6107e-11	95.6558	0.973	0.899	2.05357e-06	cluster 1	SRGN
5.68131e-11	-0.890637	0.072	0.195	2.07942e-06	cluster 1	DDX11
6.18446e-11	-5.71449	0.451	0.558	2.26358e-06	cluster 1	TRA2B
6.19487e-11	-273.674	0.887	0.874	2.26738e-06	cluster 1	LTB
6.52891e-11	-21.6428	0.547	0.649	2.38965e-06	cluster 1	TOMM22
6.8559e-11	-1.16979	0.1	0.229	2.50933e-06	cluster 1	SAMD1
6.93208e-11	1.9189	0.297	0.171	2.53721e-06	cluster 1	TMEM39A
7.07655e-11	-20.1066	0.824	0.83	2.59009e-06	cluster 1	UBB
7.40967e-11	-3.61639	0.779	0.65	2.71201e-06	cluster 1	RHOH
7.53379e-11	-3.34817	0.309	0.444	2.75744e-06	cluster 1	SKA2
7.83919e-11	-0.355656	0.471	0.316	2.86922e-06	cluster 1	KIF5C
7.87091e-11	-1.56864	0.053	0.166	2.88083e-06	cluster 1	GPSM2
8.02055e-11	6.0635	0.332	0.204	2.9356e-06	cluster 1	SEC24A
8.02115e-11	-0.381065	0.016	0.112	2.93582e-06	cluster 1	TICRR
8.08583e-11	-8.36379	0.023	0.121	2.9595e-06	cluster 1	HIST1H3F
8.29768e-11	2.95566	0.486	0.352	3.03703e-06	cluster 1	RTL8A
8.69787e-11	0.746076	0.275	0.15	3.18351e-06	cluster 1	PPP1R13L
8.95278e-11	0.692147	0.34	0.206	3.27681e-06	cluster 1	CAMK1D
9.58777e-11	-11.0143	0.527	0.619	3.50922e-06	cluster 1	NAA10
9.64217e-11	-1.18623	0.426	0.292	3.52913e-06	cluster 1	PAM
1.02519e-10	-3.69731	0.348	0.475	3.75229e-06	cluster 1	SLC25A11
1.06433e-10	-5.69798	0.205	0.344	3.89557e-06	cluster 1	POLD3
1.11381e-10	-1.68425	0.098	0.227	4.07667e-06	cluster 1	CENPJ
1.19603e-10	-110.623	0.975	0.932	4.37759e-06	cluster 1	RPS7
1.20615e-10	-9.54653	0.947	0.869	4.41464e-06	cluster 1	PLP2
1.21743e-10	-4.8281	0.727	0.758	4.45593e-06	cluster 1	PSIP1
1.22286e-10	-1.32561	0.076	0.198	4.47577e-06	cluster 1	ATAD3B
1.23989e-10	-5.11872	0.447	0.548	4.5381e-06	cluster 1	EIF4A3
1.29746e-10	-11.0424	0.738	0.78	4.74885e-06	cluster 1	ATP5MF
1.30968e-10	-4.41932	0.127	0.255	4.79355e-06	cluster 1	BUB1
1.34345e-10	-12.1053	0.625	0.47	4.91716e-06	cluster 1	SLC1A5
1.35238e-10	-1.1032	0.182	0.321	4.94986e-06	cluster 1	SLF1
1.41045e-10	-9.03517	0.789	0.802	5.16237e-06	cluster 1	UQCR11
1.44926e-10	-9.70448	0.463	0.566	5.30442e-06	cluster 1	SNRPE
1.57741e-10	0.888353	0.457	0.318	5.77349e-06	cluster 1	ALG2
1.58119e-10	69.6873	0.182	0.085	5.78732e-06	cluster 1	RSAD2
1.62671e-10	-16.8737	0.441	0.291	5.95391e-06	cluster 1	IER3
1.63519e-10	-16.617	0.527	0.632	5.98496e-06	cluster 1	PHF19
1.65873e-10	16.2999	0.213	0.107	6.07111e-06	cluster 1	CD80
1.66357e-10	5.71246	0.707	0.565	6.08884e-06	cluster 1	UBE2Z
1.70616e-10	2.21003	0.656	0.536	6.24471e-06	cluster 1	COPG1
1.70774e-10	2.16794	0.42	0.279	6.25048e-06	cluster 1	TMEM43
1.76223e-10	-0.707639	0.064	0.18	6.44995e-06	cluster 1	RCCD1
1.79489e-10	-10.1143	0.496	0.602	6.56948e-06	cluster 1	TAP2
1.82029e-10	0.656114	0.441	0.3	6.66245e-06	cluster 1	TVP23B
1.87427e-10	-6.42729	0.488	0.616	6.86002e-06	cluster 1	NAXE
1.92433e-10	-0.616403	0.02	0.115	7.04323e-06	cluster 1	WDR62
1.93153e-10	0.554945	0.266	0.146	7.06958e-06	cluster 1	MAP4K3-DT
1.93702e-10	3.81239	0.215	0.108	7.08967e-06	cluster 1	RYR1
2.0355e-10	-34.3224	0.791	0.817	7.45013e-06	cluster 1	EIF3A
2.10568e-10	-0.879288	0.119	0.249	7.70702e-06	cluster 1	KLHDC4
2.11777e-10	-3.13035	0.377	0.511	7.75123e-06	cluster 1	CNTRL
2.12863e-10	-4.53975	0.717	0.791	7.79101e-06	cluster 1	IKZF1
2.19178e-10	16.1481	0.326	0.199	8.02212e-06	cluster 1	GNS
2.20239e-10	-35.4738	0.809	0.842	8.06095e-06	cluster 1	CALM3
2.2049e-10	-24.8961	0.914	0.888	8.07015e-06	cluster 1	ATP5MG
2.21849e-10	36.2021	0.326	0.198	8.11991e-06	cluster 1	TGIF1
2.2757e-10	-3.55182	0.457	0.299	8.3293e-06	cluster 1	AP3M2
2.43634e-10	-2.61595	0.143	0.274	8.91723e-06	cluster 1	DONSON
2.45556e-10	-0.385426	0.012	0.101	8.98761e-06	cluster 1	ERCC6L
2.4653e-10	-11.2425	0.768	0.788	9.02325e-06	cluster 1	AURKAIP1
2.47254e-10	-1.10585	0.154	0.287	9.04975e-06	cluster 1	ICMT
2.5143e-10	9.06715	0.877	0.78	9.20259e-06	cluster 1	CANX
2.55344e-10	0.49031	0.674	0.526	9.34585e-06	cluster 1	ZNF267
2.5685e-10	-32.7733	0.631	0.706	9.40097e-06	cluster 1	PTTG1
2.62863e-10	-1.79913	0.158	0.291	9.62106e-06	cluster 1	WDR76
2.63194e-10	-1.13479	0.049	0.157	9.63318e-06	cluster 1	KIF18A
2.66365e-10	0.536372	0.234	0.122	9.74921e-06	cluster 1	SKIL
2.71138e-10	-4.27068	0.191	0.327	9.92393e-06	cluster 1	LAS1L
2.72654e-10	0.587761	0.443	0.301	9.97941e-06	cluster 1	LY96
2.8379e-10	1.84573	0.52	0.382	1.0387e-05	cluster 1	RRAS
2.91089e-10	44.9784	0.982	0.923	1.06542e-05	cluster 1	UBC
3.11164e-10	-1.51543	0.068	0.184	1.13889e-05	cluster 1	CENPP
3.11596e-10	-11.4709	0.055	0.165	1.14047e-05	cluster 1	HIST1H1A
3.18435e-10	-77.4771	0.93	0.969	1.1655e-05	cluster 1	MT-ND6
3.2317e-10	14.3936	0.9	0.8	1.18283e-05	cluster 1	SEC11C
3.49964e-10	-2.63996	0.205	0.337	1.2809e-05	cluster 1	C9orf40
3.5732e-10	-0.324156	0.344	0.209	1.30783e-05	cluster 1	SOCS2
3.63795e-10	-12.8584	0.545	0.654	1.33152e-05	cluster 1	ILF2
3.81448e-10	0.60471	0.627	0.49	1.39614e-05	cluster 1	MAGED2
3.90384e-10	2.63335	0.617	0.496	1.42884e-05	cluster 1	TFG
3.94551e-10	-4.97313	0.449	0.579	1.4441e-05	cluster 1	DNAJB1
3.98439e-10	32.1771	0.801	0.659	1.45833e-05	cluster 1	MAL
4.02192e-10	-5.99383	0.355	0.488	1.47206e-05	cluster 1	AHSA1
4.02937e-10	-1.12054	0.943	0.867	1.47479e-05	cluster 1	BST2
4.0535e-10	-9.68019	0.326	0.467	1.48362e-05	cluster 1	C20orf27
4.1094e-10	-4.87096	0.543	0.429	1.50408e-05	cluster 1	SEC61A1
4.13351e-10	-4.03341	0.338	0.453	1.51291e-05	cluster 1	HADH
4.14799e-10	-0.709859	0.084	0.203	1.51821e-05	cluster 1	FANCD2
4.18087e-10	1.30829	0.613	0.46	1.53024e-05	cluster 1	ODF3B
4.20617e-10	9.19823	0.393	0.268	1.5395e-05	cluster 1	PTGER4
4.21269e-10	-4.85076	0.65	0.757	1.54189e-05	cluster 1	CNN2
4.41734e-10	0.41073	0.238	0.125	1.61679e-05	cluster 1	ABHD4
4.5735e-10	4.93068	0.775	0.667	1.67395e-05	cluster 1	FKBP11
4.71787e-10	2.75858	0.717	0.579	1.72679e-05	cluster 1	COPA
4.83931e-10	2.59336	0.369	0.235	1.77123e-05	cluster 1	RRAS2
4.84435e-10	3.33284	0.428	0.3	1.77308e-05	cluster 1	LY75
4.84707e-10	3.55973	0.406	0.268	1.77408e-05	cluster 1	P4HA1
4.88674e-10	-6.20405	0.383	0.503	1.78859e-05	cluster 1	MRPL27
4.91335e-10	-1.00475	0.793	0.699	1.79833e-05	cluster 1	GALM
5.20677e-10	249.024	0.689	0.592	1.90573e-05	cluster 1	CITED2
5.31652e-10	1.37527	0.207	0.101	1.9459e-05	cluster 1	MDK
5.44702e-10	-35.1542	0.582	0.65	1.99366e-05	cluster 1	CCT5
5.62735e-10	-8.73462	0.42	0.512	2.05967e-05	cluster 1	CENPX
5.64344e-10	-1.14468	0.117	0.241	2.06556e-05	cluster 1	CENPS
5.85571e-10	-6.19098	0.508	0.63	2.14325e-05	cluster 1	CD320
5.92993e-10	0.919587	0.111	0.039	2.17041e-05	cluster 1	NEURL3
6.38297e-10	-1.24879	0.223	0.361	2.33623e-05	cluster 1	POP5
6.59212e-10	-25.6921	0.594	0.665	2.41278e-05	cluster 1	PRKDC
6.59785e-10	-2.31967	0.145	0.276	2.41488e-05	cluster 1	CLN6
6.6254e-10	0.472751	0.398	0.264	2.42496e-05	cluster 1	PRXL2C
6.7657e-10	-2.25382	0.377	0.506	2.47631e-05	cluster 1	PSMB8-AS1
6.80391e-10	-322.726	0.986	0.937	2.4903e-05	cluster 1	PFN1
6.86196e-10	1.45658	0.436	0.304	2.51155e-05	cluster 1	TICAM1
7.39279e-10	-3.52706	0.525	0.632	2.70583e-05	cluster 1	C11orf98
7.47468e-10	6.53941	0.859	0.73	2.73581e-05	cluster 1	PSAP
7.59387e-10	0.317871	0.123	0.047	2.77943e-05	cluster 1	AL645608.8
8.2284e-10	-45.725	0.865	0.864	3.01168e-05	cluster 1	PSMB10
8.46218e-10	-13.9221	0.664	0.737	3.09724e-05	cluster 1	SAMHD1
8.62355e-10	-43.6514	0.725	0.784	3.1563e-05	cluster 1	RAD21
8.68793e-10	-1.4543	0.352	0.491	3.17987e-05	cluster 1	ATP6V0E2
8.88598e-10	-3.88061	0.205	0.335	3.25236e-05	cluster 1	ODF2
8.91419e-10	Inf	0.98	0.943	3.26268e-05	cluster 1	FTL
9.30131e-10	0.507126	0.307	0.181	3.40437e-05	cluster 1	ADGRE1
9.33292e-10	-12.4882	0.432	0.572	3.41594e-05	cluster 1	SLC25A39
9.36474e-10	-31.7089	0.465	0.551	3.42759e-05	cluster 1	NME1
9.57778e-10	-6.94521	0.344	0.464	3.50556e-05	cluster 1	TIMM10
9.86681e-10	-1.65392	0.102	0.223	3.61135e-05	cluster 1	SKP2
1.00778e-09	15.0207	0.619	0.461	3.68857e-05	cluster 1	CTNNA1
1.03064e-09	43.6309	0.893	0.822	3.77225e-05	cluster 1	HSP90B1
1.0374e-09	-1.71902	0.279	0.42	3.79697e-05	cluster 1	SMC6
1.04111e-09	-8.56961	0.244	0.368	3.81056e-05	cluster 1	LYAR
1.06204e-09	-49.7581	0.527	0.386	3.88718e-05	cluster 1	CD69
1.07063e-09	0.528865	0.297	0.176	3.91862e-05	cluster 1	IZUMO4
1.07747e-09	-15.3872	0.359	0.472	3.94364e-05	cluster 1	MCM5
1.13148e-09	-0.637212	0.148	0.278	4.14134e-05	cluster 1	NTHL1
1.15673e-09	-3.19308	0.457	0.31	4.23374e-05	cluster 1	ELL2
1.17048e-09	-0.693757	0.168	0.303	4.28406e-05	cluster 1	PRKACB
1.18545e-09	-86.1561	0.154	0.275	4.33886e-05	cluster 1	HIST1H2AG
1.25546e-09	1.36621	0.67	0.518	4.59512e-05	cluster 1	CD46
1.25641e-09	-4.27231	0.221	0.359	4.5986e-05	cluster 1	CDK5RAP2
1.26508e-09	-15.4791	0.525	0.631	4.63033e-05	cluster 1	UQCRQ
1.28509e-09	11.7504	0.184	0.09	4.70357e-05	cluster 1	HLF
1.29479e-09	-1.99633	0.764	0.654	4.73906e-05	cluster 1	RBPJ
1.34272e-09	9.7187	0.959	0.889	4.91448e-05	cluster 1	CNBP
1.3665e-09	-5.22929	0.328	0.467	5.00152e-05	cluster 1	NDUFAF8
1.36921e-09	-12.9908	0.676	0.735	5.01145e-05	cluster 1	ANP32A
1.36987e-09	-0.557202	0.102	0.223	5.01386e-05	cluster 1	CEP152
1.40051e-09	1.22296	0.27	0.158	5.12601e-05	cluster 1	SYVN1
1.41392e-09	-12.1125	0.471	0.572	5.1751e-05	cluster 1	GSDMD
1.42636e-09	-3.85235	0.541	0.632	5.22062e-05	cluster 1	SF3B4
1.43625e-09	0.810311	0.416	0.282	5.25683e-05	cluster 1	RRAGC
1.43733e-09	140.17	0.951	0.907	5.26079e-05	cluster 1	ALDOA
1.44562e-09	-5.8375	0.357	0.479	5.2911e-05	cluster 1	POP7
1.54359e-09	-5.55634	0.576	0.688	5.64969e-05	cluster 1	CCM2
1.57893e-09	0.987612	0.129	0.052	5.77902e-05	cluster 1	SMOX
1.63204e-09	-61.5973	0.916	0.883	5.97343e-05	cluster 1	PSMB8
1.77895e-09	4.61055	0.414	0.278	6.51114e-05	cluster 1	ICAM1
1.82904e-09	6.20514	0.529	0.392	6.69448e-05	cluster 1	GADD45A
1.83307e-09	-1.12309	0.109	0.228	6.70923e-05	cluster 1	RCC1
1.90042e-09	2.86486	0.223	0.121	6.95573e-05	cluster 1	SESN2
1.90315e-09	3.27317	0.68	0.569	6.96571e-05	cluster 1	JOSD2
1.93223e-09	-Inf	0.992	0.958	7.07214e-05	cluster 1	TMSB4X
1.93625e-09	-26.8675	0.809	0.823	7.08688e-05	cluster 1	PSMB3
1.96203e-09	-0.502595	0.045	0.145	7.18123e-05	cluster 1	LRRC45
2.01792e-09	-1.33418	0.234	0.369	7.38579e-05	cluster 1	CPSF1
2.02529e-09	0.374758	0.316	0.19	7.41275e-05	cluster 1	IFIT5
2.02763e-09	-14.6836	0.668	0.705	7.42132e-05	cluster 1	NUCKS1
2.04908e-09	8.37585	0.502	0.366	7.49982e-05	cluster 1	KCNN4
2.06183e-09	-0.937628	0.176	0.303	7.54652e-05	cluster 1	PRIM1
2.0818e-09	-1.0768	0.033	0.126	7.61959e-05	cluster 1	CDKN2C
2.19571e-09	2.77564	0.506	0.38	8.03653e-05	cluster 1	VSIR
2.20622e-09	0.517111	0.252	0.139	8.07498e-05	cluster 1	SLC35E4
2.22481e-09	-3.3396	0.414	0.531	8.14302e-05	cluster 1	MAD2L2
2.24901e-09	-12.353	0.406	0.255	8.2316e-05	cluster 1	ADTRP
2.29202e-09	-60.1272	0.943	0.907	8.38902e-05	cluster 1	ARPC1B
2.41219e-09	0.745163	0.182	0.089	8.82887e-05	cluster 1	EMP1
2.4332e-09	-7.72753	0.18	0.302	8.90574e-05	cluster 1	RASGRP2
2.43636e-09	-5.31568	0.73	0.78	8.9173e-05	cluster 1	ZAP70
2.55032e-09	1.79091	0.424	0.295	9.33444e-05	cluster 1	ZEB2
2.61973e-09	-1.81659	0.047	0.146	9.58848e-05	cluster 1	PIF1
2.62036e-09	-3.89104	0.969	0.907	9.59076e-05	cluster 1	CYBA
2.6806e-09	-4.2372	0.59	0.678	9.81127e-05	cluster 1	XRN2
2.71388e-09	-4.5511	0.332	0.464	9.93308e-05	cluster 1	COMMD4
2.71513e-09	0.918716	0.408	0.279	9.93766e-05	cluster 1	WIPI1
2.7202e-09	-7.51958	0.428	0.528	9.95621e-05	cluster 1	PPIH
2.72218e-09	-28.4085	0.82	0.838	9.96345e-05	cluster 1	WDR1
2.75707e-09	4.05813	0.861	0.759	0.000100912	cluster 1	UBE2L6
2.92782e-09	-2.4435	0.256	0.384	0.000107161	cluster 1	PPP5C
2.93039e-09	-12.9027	0.879	0.891	0.000107255	cluster 1	EIF3F
2.95019e-09	-1.5037	0.299	0.439	0.00010798	cluster 1	COPS9
2.95588e-09	-1.16184	0.314	0.457	0.000108188	cluster 1	PRPF31
2.98345e-09	-9.38347	0.395	0.502	0.000109197	cluster 1	MTHFD1
3.00053e-09	-8.28615	0.543	0.619	0.000109822	cluster 1	SUPT16H
3.02069e-09	0.37385	0.15	0.066	0.00011056	cluster 1	RNASE4
3.22327e-09	-0.566351	0.119	0.239	0.000117975	cluster 1	MUTYH
3.23671e-09	-2.35453	0.824	0.753	0.000118467	cluster 1	SSR3
3.27889e-09	-86.1142	0.963	0.927	0.000120011	cluster 1	RPL5
3.40709e-09	1.68542	0.773	0.663	0.000124703	cluster 1	FAM162A
3.44182e-09	-0.461019	0.857	0.868	0.000125974	cluster 1	NDUFA11
3.46509e-09	-5.30384	0.584	0.649	0.000126826	cluster 1	PIN1
3.4962e-09	-2.92995	0.459	0.563	0.000127964	cluster 1	CSNK1G2
3.51317e-09	1.33186	0.205	0.105	0.000128585	cluster 1	BCAT1
3.72323e-09	-0.599862	0.074	0.183	0.000136274	cluster 1	PARPBP
3.7599e-09	-2.30292	0.355	0.47	0.000137616	cluster 1	PAGR1
3.81501e-09	-1.09399	0.287	0.44	0.000139633	cluster 1	NBEAL2
3.86589e-09	-0.880887	0.27	0.392	0.000141495	cluster 1	BARD1
3.88027e-09	-10.3623	0.598	0.674	0.000142022	cluster 1	RBBP7
3.90364e-09	-0.39741	0.039	0.135	0.000142877	cluster 1	POLE2
3.9075e-09	-2.07071	0.09	0.203	0.000143018	cluster 1	C1orf112
3.91369e-09	-1.22171	0.324	0.447	0.000143245	cluster 1	ACOT7
3.92138e-09	-2.61127	0.33	0.455	0.000143526	cluster 1	C7orf50
3.93953e-09	-1.73259	0.65	0.523	0.000144191	cluster 1	ZFAND5
3.94165e-09	-0.896184	0.092	0.204	0.000144268	cluster 1	CHAF1B
4.04004e-09	-47.0869	0.803	0.785	0.00014787	cluster 1	PA2G4
4.06343e-09	-7.36645	0.889	0.868	0.000148726	cluster 1	NDUFA13
4.19251e-09	-0.509372	0.047	0.145	0.00015345	cluster 1	PDSS1
4.19844e-09	10.5867	0.361	0.237	0.000153667	cluster 1	APOBEC3H
4.42712e-09	-2.36401	0.281	0.408	0.000162037	cluster 1	RASA3
4.46664e-09	4.6806	0.746	0.635	0.000163484	cluster 1	TRAM1
4.55869e-09	-2.30368	0.096	0.208	0.000166853	cluster 1	ATAD3A
4.57121e-09	-14.142	0.344	0.464	0.000167311	cluster 1	ODC1
4.61531e-09	-12.5458	0.74	0.622	0.000168925	cluster 1	HTATIP2
4.72579e-09	-6.24875	0.492	0.59	0.000172969	cluster 1	ZDHHC12
4.74945e-09	-1.82222	0.252	0.381	0.000173835	cluster 1	TOP2B
4.93763e-09	7.10649	0.391	0.263	0.000180722	cluster 1	FHL3
4.99814e-09	-3.41824	0.426	0.543	0.000182937	cluster 1	DCPS
5.13908e-09	6.977	0.943	0.905	0.000188095	cluster 1	ARPC3
5.15246e-09	-0.810978	0.211	0.339	0.000188585	cluster 1	FGD5-AS1
5.30717e-09	-22.4792	0.709	0.753	0.000194248	cluster 1	TXNL4A
5.33924e-09	-3.68461	0.578	0.459	0.000195422	cluster 1	SIAH2
5.47048e-09	1.65578	0.664	0.537	0.000200225	cluster 1	TMED5
5.59548e-09	1.6357	0.088	0.201	0.0002048	cluster 1	ECT2
5.60787e-09	-1.92455	0.424	0.535	0.000205254	cluster 1	SNF8
5.70876e-09	-2.47696	0.639	0.515	0.000208946	cluster 1	MYADM
5.75633e-09	1.99681	0.367	0.245	0.000210687	cluster 1	BET1
6.01609e-09	0.574897	0.119	0.047	0.000220195	cluster 1	VEGFA
6.05464e-09	-32.1231	0.859	0.846	0.000221606	cluster 1	SET
6.06156e-09	-22.2429	0.676	0.724	0.000221859	cluster 1	TUFM
6.21369e-09	11.2067	0.963	0.889	0.000227427	cluster 1	CD37
6.32043e-09	-3.016	0.203	0.327	0.000231334	cluster 1	NUP205
6.41323e-09	0.36231	0.344	0.22	0.000234731	cluster 1	HERC6
6.42808e-09	-0.488862	0.041	0.136	0.000235274	cluster 1	EEPD1
6.65209e-09	3.21373	0.678	0.571	0.000243473	cluster 1	PHTF2
6.67404e-09	-32.4921	0.912	0.884	0.000244276	cluster 1	PRDX2
6.94653e-09	1.88229	0.299	0.18	0.00025425	cluster 1	RDH10
7.01704e-09	-16.7519	0.881	0.843	0.000256831	cluster 1	ARPC5
7.0193e-09	-0.304917	0.057	0.16	0.000256914	cluster 1	PRADC1
7.20407e-09	-0.862588	0.047	0.144	0.000263676	cluster 1	LINC00861
7.26177e-09	-3.58498	0.053	0.152	0.000265788	cluster 1	ESPL1
7.30514e-09	-174.058	0.904	0.903	0.000267375	cluster 1	RNF213
7.33124e-09	1.73947	0.406	0.276	0.000268331	cluster 1	HBP1
7.72119e-09	0.944773	0.158	0.074	0.000282603	cluster 1	GSTA4
8.15867e-09	-10.8118	0.652	0.718	0.000298616	cluster 1	MCUB
8.27669e-09	0.554061	0.471	0.336	0.000302935	cluster 1	MED19
8.51275e-09	-1.64764	0.238	0.358	0.000311575	cluster 1	THOP1
8.52039e-09	-12.1094	0.586	0.658	0.000311855	cluster 1	TAF15
8.55017e-09	0.310281	0.293	0.178	0.000312945	cluster 1	ZNF699
8.81434e-09	-3.4255	0.631	0.74	0.000322614	cluster 1	TBC1D10C
8.91748e-09	1.76227	0.426	0.306	0.000326389	cluster 1	PHF1
9.03448e-09	3.39381	0.736	0.604	0.000330671	cluster 1	KDELR2
9.06388e-09	4.68727	0.533	0.411	0.000331747	cluster 1	TRIM22
9.22694e-09	2.60625	0.455	0.319	0.000337715	cluster 1	SLC39A7
9.41052e-09	-3.38645	0.543	0.425	0.000344435	cluster 1	UPP1
9.52804e-09	-4.09971	0.449	0.317	0.000348736	cluster 1	LYST
9.6111e-09	-0.464676	0.105	0.219	0.000351776	cluster 1	RPS6KA4
1.0038e-08	-0.517307	0.031	0.117	0.000367399	cluster 1	CCNE2
1.12761e-08	-1.99979	0.369	0.485	0.000412718	cluster 1	FUBP1
1.13031e-08	-0.340149	0.025	0.107	0.000413703	cluster 1	SLC25A10
1.13207e-08	-1.00066	0.244	0.368	0.000414348	cluster 1	MCRS1
1.1359e-08	0.732716	0.422	0.291	0.00041575	cluster 1	MIA2
1.14939e-08	-6.13466	0.533	0.619	0.000420687	cluster 1	CMTM7
1.14984e-08	-2.63913	0.207	0.328	0.000420852	cluster 1	BRI3BP
1.15172e-08	-5.44495	0.559	0.648	0.00042154	cluster 1	NDUFB3
1.17634e-08	-30.513	0.406	0.282	0.000430554	cluster 1	MAP1LC3A
1.18214e-08	0.606998	0.234	0.132	0.000432674	cluster 1	SLC17A5
1.20883e-08	-1.18654	0.162	0.283	0.000442443	cluster 1	MSH2
1.2493e-08	-10.3604	0.453	0.541	0.000457257	cluster 1	RRP7A
1.25655e-08	1.47584	0.283	0.17	0.000459908	cluster 1	GCSAM
1.28123e-08	-3.89053	0.35	0.471	0.000468945	cluster 1	CBX5
1.2894e-08	-3.11479	0.486	0.349	0.000471934	cluster 1	PDE4D
1.29258e-08	0.386532	0.244	0.14	0.000473098	cluster 1	CRELD1
1.31192e-08	-67.3947	0.93	0.891	0.000480176	cluster 1	ATP5MC3
1.32455e-08	-4.15079	0.232	0.348	0.000484797	cluster 1	CDCA4
1.38094e-08	-1.22491	0.168	0.285	0.000505436	cluster 1	NCAPH2
1.39019e-08	27.8491	0.234	0.134	0.000508825	cluster 1	CTSL
1.43532e-08	-3.68135	0.424	0.556	0.000525342	cluster 1	CYTOR
1.44926e-08	-13.4917	0.467	0.533	0.000530445	cluster 1	TMEM106C
1.47581e-08	17.8639	0.863	0.875	0.000540161	cluster 1	EVL
1.4764e-08	-9.21853	0.627	0.703	0.000540376	cluster 1	PFKL
1.47669e-08	-8.75976	0.793	0.843	0.000540484	cluster 1	C9orf16
1.48227e-08	14.8619	0.818	0.682	0.000542525	cluster 1	SQOR
1.48398e-08	1.11595	0.51	0.38	0.000543151	cluster 1	UHRF1BP1L
1.48787e-08	2.49117	0.488	0.358	0.000544576	cluster 1	CD55
1.4974e-08	-9.11616	0.094	0.202	0.000548062	cluster 1	CEP135
1.52622e-08	-1.55104	0.334	0.455	0.000558613	cluster 1	MAZ
1.56303e-08	1.02229	0.533	0.62	0.000572086	cluster 1	PPP2R5C
1.58916e-08	-8.62197	0.588	0.659	0.000581649	cluster 1	UBA2
1.61531e-08	-15.0288	0.727	0.763	0.000591221	cluster 1	TMEM14B
1.64964e-08	1.49857	0.195	0.103	0.000603785	cluster 1	HSF4
1.69361e-08	-10.6093	0.377	0.47	0.000619879	cluster 1	POLD2
1.70221e-08	-14.5404	0.721	0.568	0.000623027	cluster 1	NFKB2
1.76256e-08	-0.731258	0.117	0.231	0.000645115	cluster 1	RFWD3
1.79925e-08	-9.78175	0.525	0.613	0.000658542	cluster 1	RRP1B
1.80785e-08	-10.952	0.172	0.086	0.000661693	cluster 1	ZNF79
1.81494e-08	-8.22614	0.289	0.178	0.000664287	cluster 1	H1F0
1.83572e-08	4.09804	0.566	0.427	0.000671893	cluster 1	IRF4
1.89101e-08	-1.18272	0.283	0.417	0.000692128	cluster 1	ABI3
1.92288e-08	-8.49701	0.387	0.259	0.000703792	cluster 1	DDIT4-AS1
2.02674e-08	-9.28957	0.508	0.6	0.000741808	cluster 1	PUF60
2.04347e-08	-6.56879	0.289	0.421	0.000747929	cluster 1	SORL1
2.04823e-08	-0.663234	0.123	0.235	0.000749674	cluster 1	CYB561A3
2.07535e-08	-2.32774	0.336	0.459	0.000759599	cluster 1	ANKRD39
2.11854e-08	-3.79765	0.295	0.398	0.000775407	cluster 1	LRR1
2.12201e-08	-4.07504	0.551	0.661	0.000776678	cluster 1	EBPL
2.1491e-08	14.1738	0.873	0.779	0.000786592	cluster 1	SELPLG
2.16803e-08	-1.45825	0.33	0.455	0.000793521	cluster 1	HDGFL2
2.21774e-08	-5.57352	0.633	0.673	0.000811715	cluster 1	STUB1
2.28733e-08	-3.43442	0.668	0.53	0.000837185	cluster 1	GNA15
2.29139e-08	-10.8365	0.572	0.669	0.000838671	cluster 1	MRPL34
2.29959e-08	4.68788	0.787	0.715	0.000841671	cluster 1	SH2D2A
2.33223e-08	-8.31836	0.283	0.401	0.000853621	cluster 1	NUP107
2.42195e-08	-7.13393	0.58	0.644	0.000886458	cluster 1	HNRNPM
2.42383e-08	-1.48922	0.332	0.456	0.000887147	cluster 1	ATP2A3
2.54374e-08	-1.04522	0.326	0.206	0.000931034	cluster 1	PPARG
2.57301e-08	-26.9377	0.865	0.85	0.000941749	cluster 1	NDUFA4
2.63545e-08	-0.379626	0.1	0.21	0.000964601	cluster 1	AGMAT
2.65848e-08	1.49085	0.545	0.428	0.000973029	cluster 1	UFL1
2.66142e-08	-8.98861	0.602	0.667	0.000974106	cluster 1	SUN2
2.66668e-08	-0.673211	0.244	0.14	0.000976032	cluster 1	ADAP1
2.6908e-08	0.255463	0.154	0.073	0.000984858	cluster 1	TRPC1
2.72592e-08	-10.1532	0.643	0.539	0.000997716	cluster 1	SARS
2.78272e-08	-0.957475	0.25	0.37	0.0010185	cluster 1	EXOSC6
2.80209e-08	-0.545632	0.025	0.104	0.00102559	cluster 1	POLR3G
2.83961e-08	23.5078	0.932	0.863	0.00103932	cluster 1	PNRC1
2.85702e-08	-9.15749	0.783	0.699	0.0010457	cluster 1	HAX1
2.90188e-08	-1.25193	0.221	0.34	0.00106212	cluster 1	CFAP20
2.91576e-08	-10.8166	0.625	0.694	0.0010672	cluster 1	HDAC1
2.92321e-08	-2.12552	0.289	0.415	0.00106992	cluster 1	RUVBL1
2.98917e-08	-2.68071	0.4	0.528	0.00109407	cluster 1	TBL1XR1
3.0263e-08	3.03474	0.803	0.755	0.00110766	cluster 1	RSL24D1
3.07822e-08	-2.06898	0.355	0.466	0.00112666	cluster 1	DHX9
3.07848e-08	-5.97939	0.471	0.566	0.00112676	cluster 1	RANGRF
3.17219e-08	-3.13891	0.52	0.63	0.00116105	cluster 1	EMB
3.23214e-08	0.340283	0.213	0.116	0.001183	cluster 1	PLEKHN1
3.24531e-08	-6.97167	0.359	0.472	0.00118782	cluster 1	IPO5
3.24611e-08	8.30372	0.547	0.421	0.00118811	cluster 1	UBQLN2
3.32682e-08	-9.03048	0.588	0.653	0.00121765	cluster 1	AKR1B1
3.33617e-08	-117.826	0.965	0.917	0.00122107	cluster 1	RPS24
3.33975e-08	0.43129	0.15	0.071	0.00122238	cluster 1	DUSP3
3.41023e-08	-1.70159	0.287	0.41	0.00124818	cluster 1	GAMT
3.4702e-08	-6.53544	0.416	0.292	0.00127013	cluster 1	SLC7A5
3.50832e-08	-0.404221	0.174	0.295	0.00128408	cluster 1	ULK3
3.54289e-08	-21.8307	0.475	0.557	0.00129673	cluster 1	MRPL12
3.55599e-08	-0.977655	0.1	0.204	0.00130153	cluster 1	DOT1L
3.5738e-08	0.400902	0.141	0.066	0.00130805	cluster 1	DMGDH
3.62531e-08	-21.927	0.398	0.509	0.0013269	cluster 1	SPTBN1
3.68233e-08	-0.755974	0.184	0.306	0.00134777	cluster 1	MAPKAP1
3.68896e-08	0.278097	0.432	0.554	0.0013502	cluster 1	DGCR6L
3.72848e-08	-12.3755	0.574	0.642	0.00136466	cluster 1	TRIM28
3.86334e-08	-0.772104	0.143	0.26	0.00141402	cluster 1	SPINDOC
3.96781e-08	-0.35924	0.068	0.166	0.00145226	cluster 1	GLYCTK
4.01625e-08	1.69514	0.287	0.183	0.00146999	cluster 1	P2RX7
4.03889e-08	-12.7476	0.77	0.78	0.00147828	cluster 1	UBE2I
4.07732e-08	3.83524	0.32	0.204	0.00149234	cluster 1	B4GALT5
4.11588e-08	3.01993	0.428	0.298	0.00150645	cluster 1	JARID2
4.12007e-08	-3.22684	0.391	0.491	0.00150799	cluster 1	U2AF1
4.1252e-08	-20.406	0.301	0.413	0.00150986	cluster 1	NME4
4.12809e-08	-1.19189	0.09	0.191	0.00151092	cluster 1	CCNE1
4.18607e-08	-1.47449	0.375	0.51	0.00153214	cluster 1	ZC3H13
4.19365e-08	-6.76223	0.666	0.551	0.00153492	cluster 1	MIIP
4.20666e-08	4.81756	0.424	0.312	0.00153968	cluster 1	SEL1L
4.21392e-08	-3.74612	0.322	0.442	0.00154234	cluster 1	TSTA3
4.22092e-08	12.4314	0.162	0.082	0.0015449	cluster 1	PMCH
4.23374e-08	-0.321129	0.049	0.14	0.00154959	cluster 1	DCLRE1B
4.25114e-08	1.67488	0.266	0.165	0.00155596	cluster 1	PDCD1
4.29014e-08	Inf	0.986	0.931	0.00157023	cluster 1	VIM
4.31207e-08	-0.884442	0.111	0.216	0.00157826	cluster 1	TMPO-AS1
4.57267e-08	-1.15552	0.348	0.47	0.00167364	cluster 1	VPS26B
4.62365e-08	-6.49636	0.387	0.513	0.0016923	cluster 1	INPP5D
4.62607e-08	-1.16384	0.207	0.324	0.00169319	cluster 1	KHSRP
4.65029e-08	-5.21781	0.445	0.52	0.00170205	cluster 1	RRM1
4.65253e-08	0.845013	0.523	0.392	0.00170287	cluster 1	DERL2
4.67265e-08	-1.66848	0.219	0.345	0.00171024	cluster 1	RASSF2
4.68215e-08	0.751901	0.406	0.282	0.00171371	cluster 1	SGTB
4.69504e-08	-3.26448	0.451	0.546	0.00171843	cluster 1	UFD1
4.79401e-08	-7.25117	0.371	0.466	0.00175466	cluster 1	DBF4
4.86789e-08	-122.191	0.988	0.922	0.0017817	cluster 1	CD74
4.87321e-08	-8.26087	0.66	0.72	0.00178364	cluster 1	DIAPH1
4.88123e-08	-0.40347	0.334	0.467	0.00178658	cluster 1	HACD4
5.00289e-08	0.549013	0.316	0.204	0.00183111	cluster 1	TMEM167B
5.02205e-08	-3.43139	0.555	0.642	0.00183812	cluster 1	RAB5C
5.04693e-08	-1.17005	0.281	0.405	0.00184723	cluster 1	TPRKB
5.12533e-08	-0.746946	0.096	0.199	0.00187592	cluster 1	CENPB
5.13533e-08	-0.957311	0.189	0.304	0.00187958	cluster 1	MPHOSPH9
5.24749e-08	-6.56943	0.213	0.325	0.00192064	cluster 1	GPATCH4
5.30576e-08	-2.40648	0.328	0.45	0.00194196	cluster 1	POLR2L
5.34799e-08	-6.74931	0.49	0.585	0.00195742	cluster 1	HSD17B10
5.36649e-08	-3.83617	0.406	0.516	0.00196419	cluster 1	BRD7
5.38614e-08	1.03428	0.627	0.508	0.00197138	cluster 1	EML2
5.48409e-08	-0.743628	0.109	0.216	0.00200723	cluster 1	MMS22L
5.50903e-08	-0.730737	0.166	0.283	0.00201636	cluster 1	SNAPC5
5.57105e-08	-29.0552	0.943	0.897	0.00203906	cluster 1	CD3D
5.57293e-08	0.837495	0.377	0.264	0.00203975	cluster 1	VEZT
5.60059e-08	0.970574	0.416	0.301	0.00204987	cluster 1	P2RX4
5.66127e-08	-1.38317	0.57	0.656	0.00207208	cluster 1	PPP1R35
5.71037e-08	-4.61766	0.549	0.637	0.00209005	cluster 1	DNAJC8
5.75824e-08	2.86914	0.332	0.214	0.00210757	cluster 1	TRIP10
5.83024e-08	-19.5443	0.932	0.879	0.00213393	cluster 1	GPSM3
5.92385e-08	-2.5131	0.346	0.471	0.00216819	cluster 1	CNOT1
5.93734e-08	-0.478504	0.293	0.418	0.00217312	cluster 1	STK38
5.97727e-08	-0.859621	0.654	0.545	0.00218774	cluster 1	CCDC18-AS1
6.02285e-08	100.975	0.957	0.91	0.00220442	cluster 1	LGALS1
6.11657e-08	2.98809	0.277	0.175	0.00223872	cluster 1	GPR35
6.17604e-08	0.539059	0.363	0.246	0.00226049	cluster 1	YIPF6
6.30236e-08	-0.857412	0.295	0.408	0.00230673	cluster 1	FAF1
6.33028e-08	0.996009	0.209	0.116	0.00231695	cluster 1	MB21D2
6.48678e-08	32.1728	0.451	0.339	0.00237422	cluster 1	SLC5A3
6.49123e-08	-0.814913	0.168	0.281	0.00237586	cluster 1	TUBGCP3
6.71607e-08	-8.78284	0.764	0.804	0.00245815	cluster 1	ARPC4
6.85101e-08	-0.729847	0.121	0.228	0.00250754	cluster 1	TMEM138
6.86158e-08	2.72258	0.713	0.637	0.00251141	cluster 1	EIF2A
6.95242e-08	-8.29899	0.789	0.686	0.00254465	cluster 1	SEC61G
7.15404e-08	0.664711	0.293	0.184	0.00261845	cluster 1	SFXN3
7.24428e-08	2.3284	0.25	0.152	0.00265148	cluster 1	XKR8
7.29965e-08	-42.8235	0.912	0.889	0.00267174	cluster 1	PSMB9
7.30494e-08	-10.7396	0.68	0.71	0.00267368	cluster 1	LSM7
7.3821e-08	-348.694	0.99	0.997	0.00270192	cluster 1	MT-ATP6
7.40955e-08	-4.03786	0.619	0.681	0.00271197	cluster 1	COX7B
7.57306e-08	-9.0319	0.787	0.786	0.00277181	cluster 1	HNRNPL
7.69689e-08	36.5004	0.982	0.905	0.00281714	cluster 1	IL2RG
7.83042e-08	-1.44226	0.361	0.254	0.00286601	cluster 1	CCPG1
7.89311e-08	-56.4756	0.92	0.865	0.00288896	cluster 1	HNRNPU
8.03557e-08	-3.15408	0.268	0.388	0.0029411	cluster 1	DPP3
8.06904e-08	-0.92589	0.268	0.395	0.00295335	cluster 1	CPSF2
8.13474e-08	7.75197	0.281	0.171	0.0029774	cluster 1	MIR210HG
8.14762e-08	-0.944029	0.24	0.359	0.00298211	cluster 1	USP7
8.1603e-08	-10.1562	0.797	0.811	0.00298675	cluster 1	PTP4A2
8.24816e-08	-4.94236	0.359	0.473	0.00301891	cluster 1	INTS10
8.3296e-08	-0.315684	0.027	0.104	0.00304872	cluster 1	PSMC3IP
8.61267e-08	6.23184	0.787	0.683	0.00315232	cluster 1	ELF1
8.61552e-08	1.16405	0.332	0.218	0.00315337	cluster 1	ZNF506
9.06024e-08	-1.09614	0.23	0.351	0.00331614	cluster 1	MAP3K5
9.33158e-08	-10.0285	0.48	0.59	0.00341545	cluster 1	GRK6
9.34437e-08	-35.0614	0.889	0.876	0.00342013	cluster 1	ATP5F1D
9.38282e-08	-0.67437	0.1	0.204	0.00343421	cluster 1	BRD8
9.46252e-08	0.75058	0.406	0.287	0.00346338	cluster 1	TBC1D17
9.63863e-08	1.02697	0.504	0.39	0.00352784	cluster 1	PARP10
9.66275e-08	0.564973	0.133	0.062	0.00353666	cluster 1	MAP1A
9.88238e-08	-2.60361	0.754	0.649	0.00361705	cluster 1	SELENOK
1.01163e-07	1.67291	0.535	0.653	0.00370266	cluster 1	HLA-DPB1
1.04582e-07	-4.20661	0.59	0.688	0.00382782	cluster 1	PDCD6
1.05027e-07	0.743378	0.416	0.295	0.00384409	cluster 1	ST6GALNAC6
1.0828e-07	-4.53511	0.285	0.398	0.00396314	cluster 1	TIMM50
1.09713e-07	-1.59311	0.17	0.28	0.0040156	cluster 1	EMG1
1.10057e-07	-17.9374	0.414	0.514	0.00402819	cluster 1	POLR2K
1.11365e-07	0.75538	0.252	0.155	0.00407608	cluster 1	PARP6
1.12528e-07	-11.1653	0.945	0.904	0.00411865	cluster 1	SUMO2
1.13058e-07	0.457683	0.469	0.342	0.00413802	cluster 1	WASHC4
1.13473e-07	-8.43639	0.695	0.603	0.00415322	cluster 1	GLUD1
1.14601e-07	6.40981	0.166	0.085	0.00419451	cluster 1	PFKFB4
1.14869e-07	6.09446	0.707	0.594	0.00420433	cluster 1	COPB1
1.17325e-07	-11.4254	0.139	0.068	0.00429423	cluster 1	PLCG2
1.17717e-07	-0.654212	0.105	0.208	0.00430857	cluster 1	ARMC6
1.20772e-07	0.542567	0.564	0.441	0.00442039	cluster 1	MICAL2
1.22739e-07	-4.38281	0.391	0.494	0.00449238	cluster 1	GGCT
1.2319e-07	4.89114	0.273	0.17	0.00450889	cluster 1	ANKRD37
1.24996e-07	0.605812	0.189	0.103	0.00457498	cluster 1	ANG
1.2835e-07	-0.576653	0.105	0.208	0.00469773	cluster 1	SNX29
1.29921e-07	-0.5958	0.105	0.207	0.00475525	cluster 1	WRAP53
1.31706e-07	-7.01917	0.76	0.661	0.00482059	cluster 1	SP110
1.32451e-07	-4.28063	0.48	0.571	0.00484783	cluster 1	RECQL
1.33731e-07	38.9083	0.695	0.565	0.0048947	cluster 1	WSB1
1.37455e-07	3.50345	0.555	0.408	0.005031	cluster 1	TNF
1.39908e-07	-2.43531	0.846	0.764	0.00512079	cluster 1	C1orf43
1.40616e-07	-7.65612	0.58	0.652	0.00514667	cluster 1	EMC6
1.42362e-07	-6.901	0.385	0.47	0.00521058	cluster 1	NOP56
1.42525e-07	-0.425638	0.031	0.108	0.00521657	cluster 1	TONSL
1.42737e-07	6.2123	0.951	0.899	0.00522433	cluster 1	PPIB
1.43353e-07	-4.00836	0.533	0.646	0.00524688	cluster 1	DBNL
1.44904e-07	-0.393954	0.527	0.405	0.00530364	cluster 1	GPR108
1.49221e-07	1.056	0.611	0.489	0.00546165	cluster 1	ADGRE5
1.50046e-07	-87.6331	0.982	0.937	0.00549183	cluster 1	RPL15
1.50333e-07	3.1879	0.447	0.31	0.00550233	cluster 1	PTRH2
1.5198e-07	3.12671	0.912	0.862	0.00556263	cluster 1	DRAP1
1.55625e-07	1.28912	0.697	0.716	0.00569602	cluster 1	SRRM1
1.58347e-07	-0.629242	0.475	0.584	0.00579566	cluster 1	MGMT
1.61264e-07	-19.7596	0.699	0.751	0.00590243	cluster 1	MRPS34
1.64721e-07	-12.531	0.555	0.618	0.00602895	cluster 1	LSM3
1.65802e-07	3.31516	0.547	0.626	0.00606852	cluster 1	LBR
1.67564e-07	-24.7149	0.738	0.775	0.00613302	cluster 1	UQCRFS1
1.68008e-07	2.72812	0.693	0.546	0.00614927	cluster 1	BNIP3L
1.71086e-07	-0.459065	0.066	0.156	0.0062619	cluster 1	PKP4
1.71741e-07	0.559188	0.211	0.119	0.00628591	cluster 1	SLC11A2
1.72674e-07	-2.36793	0.512	0.588	0.00632004	cluster 1	HAUS4
1.73907e-07	0.594929	0.303	0.202	0.00636518	cluster 1	NFE2L1
1.76381e-07	-10.5678	0.707	0.766	0.00645571	cluster 1	PSMC5
1.77914e-07	-0.559316	0.143	0.254	0.00651184	cluster 1	PTPA
1.78199e-07	-1.09373	0.178	0.29	0.00652227	cluster 1	MTOR
1.78532e-07	-1.56647	0.117	0.218	0.00653444	cluster 1	MSH5
1.80067e-07	-2.04057	0.309	0.413	0.00659064	cluster 1	MRPL23
1.80799e-07	-2.9575	0.344	0.45	0.00661743	cluster 1	ACTL6A
1.8126e-07	0.451605	0.463	0.338	0.00663429	cluster 1	AUH
1.86742e-07	-27.764	0.865	0.861	0.00683494	cluster 1	FYB1
1.87815e-07	0.285478	0.127	0.058	0.00687422	cluster 1	LINC02352
1.89327e-07	0.294067	0.164	0.085	0.00692957	cluster 1	FNDC3B
1.90054e-07	15.1024	0.211	0.12	0.00695617	cluster 1	CD83
1.9161e-07	-0.252991	0.037	0.117	0.00701311	cluster 1	RAD54B
1.93629e-07	-10.3473	0.334	0.425	0.00708701	cluster 1	MCM4
1.95733e-07	-0.251299	0.027	0.101	0.00716401	cluster 1	TRAIP
2.04593e-07	-14.6953	0.891	0.876	0.0074883	cluster 1	SOD1
2.06485e-07	-19.641	0.811	0.784	0.00755757	cluster 1	SNRPB
2.06962e-07	-225.995	0.814	0.866	0.00757501	cluster 1	UCP2
2.0715e-07	-0.418657	0.121	0.225	0.00758189	cluster 1	PRIM2
2.09851e-07	-4.44639	0.109	0.205	0.00768075	cluster 1	NPM3
2.11612e-07	0.460205	0.441	0.311	0.0077452	cluster 1	RAB3GAP1
2.13042e-07	1.10341	0.199	0.112	0.00779756	cluster 1	AC097534.2
2.13255e-07	-0.537233	0.125	0.231	0.00780536	cluster 1	LHPP
2.18755e-07	-0.304912	0.029	0.104	0.00800664	cluster 1	XRCC2
2.19481e-07	-29.8178	0.709	0.725	0.00803322	cluster 1	CCT6A
2.20841e-07	-1.18846	0.32	0.427	0.008083	cluster 1	ZFP91
2.22934e-07	-11.2492	0.367	0.453	0.00815962	cluster 1	NOLC1
2.24809e-07	-1.04664	0.18	0.289	0.00822822	cluster 1	TBL3
2.25784e-07	-1.00684	0.219	0.329	0.00826391	cluster 1	PI4KA
2.28191e-07	0.458271	0.346	0.238	0.00835203	cluster 1	BSDC1
2.30676e-07	-1.13857	0.23	0.342	0.00844297	cluster 1	AP1B1
2.3587e-07	-17.5675	0.564	0.625	0.00863308	cluster 1	ATP5MC1
2.41383e-07	0.944542	0.211	0.121	0.00883484	cluster 1	P4HA2
2.44308e-07	-7.54485	0.309	0.208	0.00894191	cluster 1	KLF9
2.4946e-07	0.495696	0.256	0.156	0.00913049	cluster 1	KDM6B
2.4972e-07	-2.46543	0.957	0.87	0.00914002	cluster 1	CALR
2.51998e-07	3.98696	0.736	0.74	0.00922339	cluster 1	SRSF3
2.62316e-07	-0.708994	0.701	0.607	0.00960103	cluster 1	PTPN1
2.66316e-07	-0.861263	0.189	0.301	0.00974744	cluster 1	GEMIN6
2.77994e-07	0.489636	0.387	0.281	0.0101749	cluster 1	TMEM140
2.79409e-07	0.864275	0.158	0.08	0.0102267	cluster 1	AC015912.3
2.81747e-07	-0.684969	0.131	0.234	0.0103122	cluster 1	DCAF1
2.86504e-07	-48.6137	0.74	0.738	0.0104863	cluster 1	HSPE1
2.87808e-07	-0.978634	0.119	0.22	0.0105341	cluster 1	MASTL
2.9603e-07	-1.24911	0.232	0.348	0.010835	cluster 1	ISYNA1
2.98713e-07	0.765589	0.301	0.205	0.0109332	cluster 1	HSPA13
3.04849e-07	-2.10376	0.381	0.501	0.0111578	cluster 1	UROS
3.11104e-07	0.429417	0.119	0.054	0.0113867	cluster 1	FKBP14
3.11944e-07	-0.528637	0.061	0.147	0.0114175	cluster 1	CEP85
3.13976e-07	-30.4206	0.826	0.836	0.0114918	cluster 1	COX6C
3.14061e-07	-0.384022	0.043	0.122	0.0114949	cluster 1	BRIP1
3.15863e-07	-2.91895	0.443	0.543	0.0115609	cluster 1	FAM120A
3.2081e-07	-25.1097	0.051	0.134	0.0117419	cluster 1	HIST1H2BF
3.2137e-07	-6.77544	0.668	0.557	0.0117625	cluster 1	PARP14
3.2288e-07	-18.0821	0.537	0.615	0.0118177	cluster 1	FAM49B
3.29742e-07	33.6201	0.965	0.919	0.0120689	cluster 1	RAC2
3.30055e-07	-3.55764	0.209	0.308	0.0120804	cluster 1	BOP1
3.34856e-07	0.554431	0.135	0.065	0.0122561	cluster 1	ERO1B
3.3955e-07	0.258131	0.148	0.074	0.0124279	cluster 1	MREG
3.50123e-07	0.46291	0.213	0.122	0.0128148	cluster 1	SPEF2
3.52049e-07	-9.49549	0.471	0.558	0.0128854	cluster 1	ATIC
3.56048e-07	12.8575	0.668	0.545	0.0130317	cluster 1	NINJ1
3.66663e-07	2.23395	0.201	0.115	0.0134202	cluster 1	ETS2
3.67181e-07	-0.39646	0.051	0.133	0.0134392	cluster 1	CHTF18
3.76031e-07	-4.22872	0.516	0.394	0.0137631	cluster 1	LACTB
3.77048e-07	-16.7123	0.822	0.84	0.0138003	cluster 1	PHB2
3.78887e-07	-26.5559	0.73	0.705	0.0138676	cluster 1	ANP32E
3.79252e-07	-2.50402	0.627	0.698	0.013881	cluster 1	SMARCC2
3.81493e-07	-14.9127	0.65	0.696	0.013963	cluster 1	PRRC2A
3.83534e-07	0.519627	0.193	0.108	0.0140377	cluster 1	FADS3
3.87796e-07	1.33153	0.371	0.256	0.0141937	cluster 1	MAP3K8
3.89046e-07	-1.65154	0.439	0.533	0.0142395	cluster 1	CCDC12
3.92442e-07	-7.08248	0.686	0.551	0.0143638	cluster 1	TYMP
4.01917e-07	-14.4748	0.883	0.795	0.0147106	cluster 1	ADAR
4.05327e-07	-0.705729	0.244	0.358	0.0148354	cluster 1	XRCC1
4.06814e-07	0.618485	0.391	0.28	0.0148898	cluster 1	BISPR
4.10971e-07	1.90242	0.598	0.471	0.0150419	cluster 1	SAR1B
4.16647e-07	-13.6424	0.719	0.742	0.0152497	cluster 1	NDUFS7
4.19655e-07	-1.88998	0.193	0.297	0.0153598	cluster 1	NUP93
4.28158e-07	0.713189	0.283	0.179	0.015671	cluster 1	SOGA3
4.32923e-07	10.4669	0.764	0.695	0.0158454	cluster 1	ZFP36
4.42396e-07	2.43903	0.49	0.386	0.0161921	cluster 1	SNAP47
4.4918e-07	-0.350353	0.088	0.184	0.0164404	cluster 1	CEP128
4.57636e-07	2.67347	0.592	0.465	0.0167499	cluster 1	CD151
4.58204e-07	1.11933	0.277	0.178	0.0167707	cluster 1	CREBRF
4.591e-07	-3.52808	0.439	0.525	0.0168035	cluster 1	TC2N
4.62895e-07	-6.02144	0.742	0.598	0.0169424	cluster 1	TMEM147
4.67623e-07	-1.64064	0.461	0.561	0.0171155	cluster 1	BCL11B
4.75398e-07	-0.825036	0.145	0.248	0.0174001	cluster 1	VKORC1L1
4.84864e-07	3.52439	0.467	0.361	0.0177465	cluster 1	CBLB
4.89167e-07	2.7704	0.717	0.638	0.017904	cluster 1	MGST3
4.95023e-07	-1.00542	0.184	0.291	0.0181183	cluster 1	HAUS6
4.96957e-07	-1.19733	0.295	0.405	0.0181891	cluster 1	IMPDH1
4.99632e-07	0.455092	0.18	0.099	0.018287	cluster 1	SBF2-AS1
5.00745e-07	-3.70836	0.537	0.603	0.0183278	cluster 1	NDUFB6
5.01717e-07	-0.520855	0.057	0.141	0.0183633	cluster 1	APOBEC3B
5.037e-07	-3.30933	0.514	0.583	0.0184359	cluster 1	SF3B3
5.05319e-07	2.73131	0.643	0.515	0.0184952	cluster 1	SAMSN1
5.1401e-07	1.63199	0.221	0.131	0.0188133	cluster 1	ABCA5
5.14165e-07	14.8835	0.682	0.601	0.018819	cluster 1	RNF187
5.258e-07	-3.46521	0.623	0.485	0.0192448	cluster 1	TARS
5.32089e-07	-1.58121	0.236	0.34	0.019475	cluster 1	RAVER1
5.35058e-07	4.55411	0.342	0.242	0.0195837	cluster 1	ZNF395
5.36524e-07	1.20323	0.275	0.173	0.0196373	cluster 1	DHRS3
5.43985e-07	7.89376	0.674	0.569	0.0199104	cluster 1	SH3GLB1
5.44365e-07	0.82857	0.65	0.552	0.0199243	cluster 1	RNF114
5.51652e-07	38.5707	0.836	0.774	0.020191	cluster 1	PCED1B-AS1
5.58147e-07	1.46741	0.414	0.32	0.0204288	cluster 1	CREB3
5.61213e-07	-0.733665	0.17	0.275	0.020541	cluster 1	NADK
5.7512e-07	-0.542673	0.473	0.359	0.02105	cluster 1	PIGP
5.80298e-07	-3.68188	0.279	0.389	0.0212395	cluster 1	HACD3
5.88339e-07	-8.50767	0.693	0.715	0.0215338	cluster 1	BLOC1S1
5.90107e-07	-0.525701	0.123	0.229	0.0215985	cluster 1	SLCO4A1
5.90305e-07	-3.03376	0.334	0.43	0.0216058	cluster 1	HMG20B
5.90361e-07	-8.12769	0.492	0.578	0.0216078	cluster 1	CMC2
5.91097e-07	11.9059	0.684	0.553	0.0216348	cluster 1	APOBEC3G
5.92846e-07	-12.4232	0.748	0.781	0.0216988	cluster 1	RPS20
6.02446e-07	-69.7993	0.961	0.914	0.0220501	cluster 1	PABPC1
6.03501e-07	0.394845	0.391	0.284	0.0220887	cluster 1	RBM7
6.06688e-07	-1.17307	0.314	0.427	0.0222054	cluster 1	UBE2E3
6.0851e-07	0.45108	0.375	0.264	0.0222721	cluster 1	PGRMC2
6.17626e-07	-3.45283	0.34	0.445	0.0226057	cluster 1	EEF1E1
6.30246e-07	-2.1237	0.123	0.22	0.0230676	cluster 1	PDXP
6.3693e-07	-1.89686	0.576	0.638	0.0233123	cluster 1	PGLS
6.37684e-07	-37.0616	0.598	0.474	0.0233399	cluster 1	ESYT2
6.39104e-07	2.23015	0.238	0.144	0.0233918	cluster 1	NEK6
6.43443e-07	-1.52374	0.139	0.238	0.0235507	cluster 1	ARHGAP19
6.44401e-07	-0.454963	0.051	0.131	0.0235857	cluster 1	SUV39H2
6.4637e-07	-1.78828	0.758	0.681	0.0236578	cluster 1	N4BP2L2
6.47157e-07	-20.2687	0.635	0.697	0.0236866	cluster 1	SSNA1
6.48033e-07	0.319859	0.395	0.281	0.0237187	cluster 1	ZDHHC18
6.57335e-07	-18.8323	0.346	0.445	0.0240591	cluster 1	SLC1A4
6.88257e-07	-0.813654	0.113	0.208	0.0251909	cluster 1	POLA1
6.90515e-07	-12.6029	0.457	0.533	0.0252735	cluster 1	SRRT
6.94393e-07	-0.49639	0.055	0.137	0.0254155	cluster 1	EEF1AKMT4
7.06072e-07	-9.05538	0.76	0.784	0.0258429	cluster 1	ARHGEF1
7.13139e-07	-4.05654	0.379	0.467	0.0261016	cluster 1	RAD51C
7.38453e-07	-18.0608	0.477	0.562	0.0270281	cluster 1	ACAT1
7.43314e-07	4.77148	0.74	0.65	0.027206	cluster 1	TMED9
7.46372e-07	3.53183	0.586	0.489	0.0273179	cluster 1	RTCA
7.47817e-07	-3.97417	0.627	0.696	0.0273709	cluster 1	SNX17
7.52076e-07	12.3769	0.174	0.099	0.0275267	cluster 1	NCF2
7.52266e-07	-3.96509	0.402	0.497	0.0275337	cluster 1	U2AF2
7.59486e-07	-0.497108	0.102	0.195	0.0277979	cluster 1	APOO
7.61404e-07	-1.38881	0.266	0.37	0.0278681	cluster 1	UBE2G2
7.61405e-07	-19.2195	0.695	0.73	0.0278682	cluster 1	SNRPC
7.67301e-07	-2.9361	0.436	0.532	0.028084	cluster 1	NUP50
7.69392e-07	1.91303	0.119	0.056	0.0281605	cluster 1	LINC01281
7.80224e-07	1.08612	0.791	0.685	0.028557	cluster 1	IDS
7.80337e-07	3.9627	0.51	0.597	0.0285611	cluster 1	PREX1
7.88991e-07	2.54717	0.232	0.142	0.0288779	cluster 1	POLR3D
7.91845e-07	4.7375	0.633	0.52	0.0289823	cluster 1	ICAM2
7.95179e-07	5.97449	0.637	0.543	0.0291044	cluster 1	ZNFX1
8.02294e-07	2.57341	0.547	0.441	0.0293648	cluster 1	PLAAT3
8.13483e-07	1.48095	0.623	0.529	0.0297743	cluster 1	CTSD
8.14116e-07	-4.10587	0.379	0.479	0.0297975	cluster 1	PHF5A
8.14382e-07	5.91461	0.619	0.675	0.0298072	cluster 1	RBM25
8.22381e-07	0.776674	0.215	0.131	0.0301	cluster 1	F11R
8.26398e-07	-5.91484	0.543	0.622	0.030247	cluster 1	NDUFS3
8.38483e-07	-0.354766	0.736	0.62	0.0306893	cluster 1	HIF1A
8.42788e-07	0.808433	0.291	0.192	0.0308469	cluster 1	AJM1
8.49734e-07	29.0493	0.186	0.105	0.0311011	cluster 1	TNFSF8
8.50651e-07	-3.57977	0.338	0.449	0.0311347	cluster 1	OXCT1
8.5254e-07	-23.1851	0.584	0.461	0.0312038	cluster 1	TIMP1
8.56012e-07	-3.27218	0.514	0.598	0.0313309	cluster 1	UGP2
8.79423e-07	-11.2793	0.787	0.789	0.0321878	cluster 1	SRP9
8.9343e-07	1.32189	0.531	0.424	0.0327004	cluster 1	IRF2BP2
9.16084e-07	-12.4955	0.742	0.758	0.0335296	cluster 1	PSMB6
9.28159e-07	0.502513	0.148	0.076	0.0339715	cluster 1	HMSD
9.36245e-07	-0.484017	0.189	0.297	0.0342675	cluster 1	KAT8
9.50409e-07	-10.6083	0.596	0.64	0.0347859	cluster 1	MRPL11
9.65032e-07	-39.3828	0.627	0.666	0.0353211	cluster 1	RBM17
9.71753e-07	-448.24	0.973	0.992	0.0355671	cluster 1	MT-ATP8
1.01796e-06	-0.433147	0.172	0.277	0.0372582	cluster 1	VEZF1
1.02346e-06	-47.4541	0.84	0.804	0.0374598	cluster 1	XRCC6
1.03912e-06	-1.35188	0.197	0.305	0.0380329	cluster 1	CPT1A
1.04936e-06	-15.4221	0.756	0.706	0.0384078	cluster 1	SNHG7
1.06834e-06	-1.16455	0.895	0.826	0.0391023	cluster 1	TOMM20
1.07056e-06	-4.4037	0.652	0.71	0.0391835	cluster 1	DEF6
1.08854e-06	0.281632	0.629	0.547	0.0398417	cluster 1	RTN3
1.09164e-06	-0.582355	0.082	0.169	0.039955	cluster 1	ORC1
1.09979e-06	10.2775	0.727	0.593	0.0402533	cluster 1	RSRP1
1.12151e-06	-2.24213	0.371	0.464	0.0410484	cluster 1	ZNF511
1.13212e-06	-0.673292	0.209	0.12	0.0414367	cluster 1	KRT7
1.13312e-06	-3.086	0.414	0.509	0.0414734	cluster 1	DUS1L
1.14662e-06	4.94021	0.529	0.42	0.0419673	cluster 1	ORAI3
1.15157e-06	-3.09803	0.49	0.582	0.0421486	cluster 1	MTA2
1.16699e-06	-0.497106	0.098	0.191	0.0427129	cluster 1	CENPL
1.18767e-06	4.7715	0.592	0.508	0.0434701	cluster 1	SEC31A
1.18932e-06	-2.74526	0.436	0.543	0.0435304	cluster 1	GALK1
1.19561e-06	11.7745	0.578	0.468	0.0437606	cluster 1	CDC42EP3
1.19564e-06	-1.63569	0.127	0.224	0.0437617	cluster 1	NDC1
1.21051e-06	-0.439535	0.072	0.155	0.0443059	cluster 1	CHAC2
1.23907e-06	4.35144	0.531	0.422	0.045351	cluster 1	OSBP
1.24588e-06	-7.23795	0.51	0.562	0.0456003	cluster 1	PSMC3
1.25602e-06	-41.248	0.855	0.845	0.0459716	cluster 1	CALM2
1.26459e-06	-2.51711	0.377	0.476	0.0462853	cluster 1	NABP2
1.27341e-06	-0.864067	0.18	0.291	0.0466082	cluster 1	ANTKMT
1.31757e-06	-0.564895	0.145	0.247	0.0482242	cluster 1	THADA
1.31772e-06	-0.475856	0.801	0.689	0.0482298	cluster 1	DHRS7
1.31975e-06	-6.70255	0.1	0.192	0.0483042	cluster 1	FXYD7
1.3264e-06	26.9942	0.453	0.36	0.0485475	cluster 1	PHLDA1
1.33598e-06	6.55333	0.191	0.111	0.0488981	cluster 1	PLAUR
1.33697e-06	-3.06804	0.35	0.439	0.0489345	cluster 1	MRPS25
1.33803e-06	0.433369	0.34	0.239	0.0489732	cluster 1	SYNGR3
1.33829e-06	-2.97094	0.406	0.488	0.0489826	cluster 1	DHX15
1.3549e-06	-0.692087	0.191	0.291	0.0495908	cluster 1	AKT1
1.35879e-06	-0.951121	0.131	0.227	0.049733	cluster 1	JMJD8
1.36109e-06	-9.4576	0.32	0.219	0.0498173	cluster 1	FOSL2
1.36173e-06	-0.558727	0.168	0.274	0.0498406	cluster 1	DERA
1.38316e-06	-49.5196	0.744	0.78	0.0506251	cluster 1	C1QBP
1.38721e-06	-20.2756	0.656	0.687	0.0507734	cluster 1	NUTF2
1.40306e-06	-0.360977	0.152	0.255	0.0513535	cluster 1	TESC
1.43386e-06	-0.973773	0.213	0.324	0.0524809	cluster 1	ABHD14A
1.49358e-06	0.897775	0.109	0.201	0.0546664	cluster 1	PAQR4
1.50094e-06	-0.678846	0.115	0.21	0.054936	cluster 1	TELO2
1.5021e-06	-1.83194	0.359	0.447	0.0549784	cluster 1	POLR2I
1.50615e-06	-0.339055	0.162	0.264	0.0551265	cluster 1	HENMT1
1.51305e-06	1.15046	0.684	0.604	0.0553791	cluster 1	RALA
1.52015e-06	-13.1761	0.699	0.75	0.055639	cluster 1	TRBC2
1.53621e-06	-1.64395	0.34	0.466	0.0562267	cluster 1	LSM1
1.55619e-06	-1.69952	0.359	0.452	0.0569582	cluster 1	RNASEH2C
1.56429e-06	-10.8866	0.336	0.422	0.0572544	cluster 1	EBNA1BP2
1.57751e-06	0.915405	0.459	0.352	0.0577384	cluster 1	MARCH5
1.57836e-06	-0.980437	0.168	0.266	0.0577694	cluster 1	POLA2
1.5951e-06	-11.7442	0.672	0.722	0.0583824	cluster 1	TRAC
1.64391e-06	-0.576491	0.164	0.265	0.0601688	cluster 1	NFYB
1.66343e-06	-0.970071	0.236	0.338	0.0608833	cluster 1	PRPS2
1.67964e-06	0.521808	0.357	0.25	0.0614764	cluster 1	CCDC174
1.68467e-06	-0.81897	0.264	0.371	0.0616604	cluster 1	R3HDM1
1.68638e-06	-2.02366	0.373	0.471	0.0617232	cluster 1	HAUS1
1.69444e-06	-5.40077	0.842	0.827	0.0620183	cluster 1	ARF5
1.69818e-06	0.501135	0.209	0.125	0.0621552	cluster 1	RNF19B
1.73612e-06	-10.3691	0.602	0.676	0.0635439	cluster 1	ADRM1
1.75162e-06	-1.57576	0.477	0.576	0.0641109	cluster 1	AKR7A2
1.77272e-06	-6.34367	0.113	0.205	0.0648832	cluster 1	HIST1H2BC
1.77975e-06	0.41148	0.283	0.184	0.0651405	cluster 1	C2orf49
1.83323e-06	-4.36465	0.674	0.563	0.067098	cluster 1	XRN1
1.86578e-06	-7.01864	0.684	0.716	0.0682893	cluster 1	SRSF10
1.86871e-06	-2.17191	0.357	0.45	0.0683966	cluster 1	ACD
1.87449e-06	-0.88	0.094	0.182	0.0686083	cluster 1	PPP2R3B
1.87954e-06	0.518553	0.117	0.056	0.0687932	cluster 1	PLXNB2
1.88212e-06	-2.60553	0.32	0.409	0.0688874	cluster 1	BRIX1
1.90945e-06	-32.3531	0.898	0.871	0.0698877	cluster 1	COX8A
1.95735e-06	-8.56149	0.449	0.546	0.071641	cluster 1	POLR2F
1.95894e-06	0.350402	0.238	0.148	0.0716992	cluster 1	TBC1D25
1.96041e-06	3.40882	0.219	0.134	0.0717529	cluster 1	LUCAT1
1.96056e-06	0.553032	0.162	0.088	0.0717584	cluster 1	AL158071.4
1.96549e-06	1.68431	0.6	0.488	0.0719388	cluster 1	ARCN1
1.97421e-06	-41.2127	0.762	0.743	0.072258	cluster 1	FUS
2.04211e-06	-10.2145	0.473	0.548	0.0747431	cluster 1	PTBP1
2.08478e-06	-9.92608	0.734	0.738	0.076305	cluster 1	RNPS1
2.14613e-06	-120.748	0.965	0.923	0.0785506	cluster 1	ARPC2
2.15987e-06	-0.304891	0.113	0.205	0.0790534	cluster 1	SCLY
2.18092e-06	3.75843	0.457	0.353	0.0798238	cluster 1	EBLN3P
2.20654e-06	-0.890227	0.252	0.363	0.0807615	cluster 1	PLGRKT
2.22238e-06	-2.82134	0.576	0.658	0.0813415	cluster 1	MIEN1
2.22394e-06	-0.470915	0.072	0.153	0.0813983	cluster 1	KHK
2.23183e-06	-1.24079	0.426	0.534	0.0816873	cluster 1	ROMO1
2.23678e-06	-0.76814	0.225	0.332	0.0818686	cluster 1	DPP8
2.25031e-06	-0.360799	0.117	0.21	0.0823636	cluster 1	SPIDR
2.273e-06	-1.33129	0.203	0.305	0.0831939	cluster 1	MDC1
2.30222e-06	76.9008	0.977	0.946	0.0842635	cluster 1	FTH1
2.32223e-06	-1.28946	0.217	0.316	0.0849959	cluster 1	CDK2
2.35285e-06	-4.66266	0.508	0.61	0.0861165	cluster 1	FLOT2
2.36296e-06	-19.7598	0.963	0.894	0.0864866	cluster 1	PGAM1
2.38188e-06	3.55414	0.494	0.395	0.0871793	cluster 1	PCGF5
2.43449e-06	1.16536	0.623	0.516	0.0891049	cluster 1	USO1
2.443e-06	-6.66978	0.344	0.436	0.0894163	cluster 1	EXOSC3
2.47918e-06	-4.69264	0.5	0.383	0.0907406	cluster 1	GFPT1
2.4827e-06	-2.51955	0.361	0.452	0.0908692	cluster 1	NSMCE4A
2.49422e-06	-7.43731	0.207	0.302	0.0912911	cluster 1	IFRD2
2.4991e-06	-0.486251	0.117	0.207	0.0914695	cluster 1	RMI1
2.5089e-06	-1.42944	0.441	0.338	0.0918282	cluster 1	RGS1
2.51483e-06	-1.43043	0.326	0.42	0.0920452	cluster 1	NELFB
2.56208e-06	4.85729	0.445	0.328	0.0937747	cluster 1	SLC38A5
2.56221e-06	1.4843	0.383	0.276	0.0937793	cluster 1	PELO
2.56641e-06	-9.87452	0.621	0.653	0.0939331	cluster 1	LSM5
2.57447e-06	-2.63135	0.445	0.54	0.094228	cluster 1	CUL3
2.61681e-06	-0.617954	0.275	0.383	0.0957777	cluster 1	SBF1
2.61716e-06	-4.21335	0.387	0.474	0.0957905	cluster 1	EXOSC8
2.61824e-06	0.271096	0.127	0.063	0.0958304	cluster 1	OSER1-DT
2.63395e-06	-1.74818	0.367	0.477	0.0964054	cluster 1	C4orf48
2.66694e-06	-0.766268	0.162	0.257	0.0976126	cluster 1	NUP188
2.70295e-06	-122.192	0.924	0.833	0.0989308	cluster 1	TUBB
2.70938e-06	0.515058	0.484	0.376	0.099166	cluster 1	TATDN1
2.73774e-06	0.702958	0.311	0.216	0.100204	cluster 1	CREB3L2
2.74382e-06	0.591099	0.363	0.258	0.100427	cluster 1	C16orf87
2.80859e-06	-0.41712	0.211	0.315	0.102797	cluster 1	MARK2
2.8173e-06	-1.00442	0.605	0.498	0.103116	cluster 1	BTG2
2.81769e-06	-5.65797	0.49	0.574	0.10313	cluster 1	SMARCB1
2.84243e-06	-14.1256	0.588	0.607	0.104036	cluster 1	SLBP
2.86825e-06	0.379248	0.342	0.238	0.104981	cluster 1	NDEL1
2.90448e-06	-1.40837	0.246	0.341	0.106307	cluster 1	UBR7
2.92858e-06	-20.855	0.625	0.638	0.107189	cluster 1	TOMM5
2.9466e-06	-14.017	0.256	0.354	0.107848	cluster 1	RANGAP1
2.97194e-06	-0.518826	0.131	0.226	0.108776	cluster 1	ZNF544
2.97587e-06	-4.22747	0.252	0.356	0.10892	cluster 1	TIMM8B
3.05322e-06	-0.427593	0.137	0.232	0.111751	cluster 1	HAUS5
3.06058e-06	-0.950096	0.088	0.171	0.11202	cluster 1	WDR4
3.06328e-06	-2.20786	0.42	0.511	0.112119	cluster 1	DPM2
3.07636e-06	-8.27019	0.588	0.638	0.112598	cluster 1	SNRPF
3.15568e-06	-6.63095	0.369	0.279	0.115501	cluster 1	RAB9A
3.15912e-06	4.99527	0.684	0.579	0.115627	cluster 1	PHYKPL
3.17106e-06	-0.403665	0.127	0.22	0.116064	cluster 1	LNPK
3.1788e-06	-38.9376	0.502	0.592	0.116347	cluster 1	GBP1
3.18422e-06	-0.862244	0.322	0.425	0.116546	cluster 1	FAM192A
3.23648e-06	0.944363	0.23	0.143	0.118458	cluster 1	TRIM34
3.24179e-06	-3.41901	0.754	0.634	0.118653	cluster 1	TMED4
3.24335e-06	-0.869999	0.168	0.264	0.11871	cluster 1	BAG2
3.40971e-06	-8.33887	0.828	0.832	0.124799	cluster 1	SPCS1
3.4273e-06	-0.890628	0.223	0.329	0.125442	cluster 1	FAM122B
3.46883e-06	-1.18326	0.248	0.159	0.126963	cluster 1	CREG1
3.50488e-06	-2.76238	0.346	0.439	0.128282	cluster 1	ME2
3.50798e-06	0.45499	0.404	0.298	0.128396	cluster 1	STX12
3.55446e-06	-0.291298	0.109	0.2	0.130097	cluster 1	ACP2
3.57628e-06	-13.918	0.602	0.685	0.130896	cluster 1	MICOS10
3.58812e-06	-1.8964	0.172	0.275	0.131329	cluster 1	PPCDC
3.66084e-06	-0.696883	0.217	0.319	0.13399	cluster 1	PMS1
3.68194e-06	-0.449117	0.113	0.206	0.134763	cluster 1	SCRIB
3.7049e-06	-4.80722	0.553	0.622	0.135603	cluster 1	MRPL28
3.78922e-06	-3.14129	0.582	0.66	0.138689	cluster 1	AKNA
3.79549e-06	-0.314655	0.055	0.13	0.138919	cluster 1	FANCE
3.82932e-06	-42.843	0.967	0.919	0.140157	cluster 1	RPS26
3.84794e-06	0.458904	0.4	0.497	0.140839	cluster 1	COA1
3.88486e-06	-0.392036	0.113	0.202	0.14219	cluster 1	SENP1
3.91253e-06	-9.23208	0.777	0.692	0.143203	cluster 1	PLIN2
3.962e-06	-1.8518	0.355	0.455	0.145013	cluster 1	RAB4B
3.99058e-06	-7.87261	0.459	0.535	0.146059	cluster 1	RNF126
4.04441e-06	-2.09789	0.326	0.424	0.148029	cluster 1	PSMG3
4.05875e-06	-0.508517	0.369	0.463	0.148554	cluster 1	LMF2
4.07333e-06	-6.75079	0.609	0.671	0.149088	cluster 1	GTF3C6
4.09248e-06	-6.10323	0.5	0.552	0.149789	cluster 1	SYNCRIP
4.12353e-06	-3.49644	0.656	0.567	0.150925	cluster 1	SATB1
4.13639e-06	-1.0557	0.377	0.477	0.151396	cluster 1	TBC1D5
4.13765e-06	-1.31783	0.154	0.248	0.151442	cluster 1	UMPS
4.15849e-06	-19.505	0.715	0.745	0.152205	cluster 1	TOMM6
4.18482e-06	65.1719	0.945	0.909	0.153169	cluster 1	PPDPF
4.19151e-06	-2.37233	0.324	0.223	0.153414	cluster 1	BTN2A1
4.1933e-06	-0.586923	0.068	0.144	0.153479	cluster 1	LRRCC1
4.19609e-06	-0.937789	0.273	0.382	0.153581	cluster 1	TSEN15
4.24241e-06	-262.133	0.982	0.994	0.155276	cluster 1	MT-ND5
4.27848e-06	-15.4092	0.764	0.805	0.156597	cluster 1	DNPH1
4.43134e-06	-15.0804	0.73	0.666	0.162191	cluster 1	RNF149
4.49681e-06	0.484209	0.217	0.137	0.164588	cluster 1	FLCN
4.57759e-06	2.90513	0.629	0.531	0.167544	cluster 1	GPR171
4.61331e-06	-0.835746	0.178	0.276	0.168852	cluster 1	NCBP1
4.62119e-06	-0.418797	0.082	0.162	0.16914	cluster 1	TAF5
4.66606e-06	-2.80182	0.377	0.474	0.170782	cluster 1	SAMM50
4.76548e-06	-0.407292	0.117	0.205	0.174421	cluster 1	SPATA33
4.77601e-06	-19.6142	0.965	0.919	0.174807	cluster 1	RPS27
4.85294e-06	-18.6267	0.65	0.691	0.177623	cluster 1	PPP6R1
4.9148e-06	-38.4886	0.965	0.876	0.179887	cluster 1	GPI
4.92897e-06	-2.27474	0.309	0.41	0.180405	cluster 1	MTF2
4.94694e-06	-12.816	0.676	0.724	0.181063	cluster 1	NDUFV1
4.95788e-06	-1.36251	0.299	0.401	0.181463	cluster 1	TCTEX1D2
5.1036e-06	-68.359	0.961	0.924	0.186797	cluster 1	RPL4
5.12047e-06	-0.721935	0.248	0.349	0.187414	cluster 1	RSRC1
5.13855e-06	0.879848	0.383	0.281	0.188076	cluster 1	ASPHD2
5.15021e-06	-4.67101	0.516	0.59	0.188503	cluster 1	DOCK2
5.16182e-06	3.16409	0.398	0.301	0.188928	cluster 1	CLK1
5.27285e-06	-37.418	0.863	0.841	0.192992	cluster 1	EZR
5.3565e-06	-0.461452	0.713	0.623	0.196053	cluster 1	RNF113A
5.39958e-06	-0.423602	0.064	0.139	0.19763	cluster 1	RNF26
5.42223e-06	-0.586674	0.131	0.223	0.198459	cluster 1	DOCK9
5.42525e-06	-12.3873	0.588	0.638	0.19857	cluster 1	PSMD13
5.43951e-06	1.45517	0.221	0.14	0.199092	cluster 1	HAVCR2
5.45701e-06	0.616638	0.227	0.145	0.199732	cluster 1	LINC00662
5.45723e-06	-3.17853	0.613	0.653	0.19974	cluster 1	HSPB11
5.66028e-06	-2.06702	0.637	0.684	0.207172	cluster 1	NUDT5
5.77605e-06	-5.04154	0.797	0.718	0.211409	cluster 1	SLFN5
5.78575e-06	-37.0726	0.961	0.919	0.211764	cluster 1	HINT1
5.8083e-06	0.274004	0.121	0.061	0.21259	cluster 1	SBF2
5.84216e-06	-2.91979	0.336	0.434	0.213829	cluster 1	SLC4A7
5.85449e-06	7.7522	0.898	0.784	0.21428	cluster 1	TMEM59
5.92836e-06	-0.901365	0.176	0.268	0.216984	cluster 1	ZMYND19
5.94041e-06	-8.00984	0.605	0.657	0.217425	cluster 1	MRPL16
5.97977e-06	-0.925278	0.227	0.321	0.218866	cluster 1	POLE3
6.00905e-06	7.6776	0.943	0.878	0.219937	cluster 1	NEAT1
6.16829e-06	-0.871898	0.148	0.082	0.225766	cluster 1	SGK1
6.17945e-06	-1.42256	0.305	0.394	0.226174	cluster 1	POLR2D
6.19506e-06	3.99397	0.697	0.605	0.226745	cluster 1	TMED10
6.23902e-06	-10.4256	0.707	0.739	0.228354	cluster 1	NDUFAF3
6.23991e-06	-0.305492	0.09	0.173	0.228387	cluster 1	GEN1
6.27647e-06	-0.990113	0.232	0.333	0.229725	cluster 1	ELP6
6.31024e-06	-6.81233	0.516	0.603	0.230961	cluster 1	SRPK1
6.41167e-06	-0.755583	0.25	0.355	0.234673	cluster 1	ATXN10
6.58474e-06	-1.03124	0.361	0.459	0.241008	cluster 1	RNF220
6.59713e-06	1.03127	0.266	0.179	0.241461	cluster 1	SMAD7
6.61515e-06	0.258049	0.408	0.301	0.242121	cluster 1	DCP1A
6.62313e-06	-56.7656	0.951	0.922	0.242413	cluster 1	RPL13A
6.64691e-06	-1.25868	0.242	0.337	0.243284	cluster 1	SPTSSA
6.6945e-06	-0.75273	0.723	0.658	0.245025	cluster 1	TMED2
6.82456e-06	0.747974	0.932	0.844	0.249786	cluster 1	ARF1
6.85733e-06	-0.815206	0.281	0.384	0.250985	cluster 1	IKBKG
6.91766e-06	-0.440286	0.176	0.275	0.253193	cluster 1	CIAPIN1
6.92014e-06	-0.25629	0.051	0.122	0.253284	cluster 1	C17orf53
7.07032e-06	-51.4864	0.463	0.377	0.258781	cluster 1	TSC22D3
7.17739e-06	0.500558	0.137	0.073	0.2627	cluster 1	AGRN
7.25832e-06	-1.26304	0.406	0.498	0.265662	cluster 1	YLPM1
7.28459e-06	-2.34614	0.24	0.336	0.266623	cluster 1	ABCF2
7.43186e-06	-0.997742	0.449	0.353	0.272014	cluster 1	SYNE3
7.48066e-06	-4.25022	0.316	0.413	0.2738	cluster 1	PYHIN1
7.48665e-06	0.271862	0.143	0.078	0.274019	cluster 1	UST
7.54578e-06	0.718324	0.162	0.093	0.276183	cluster 1	SMIM14
7.5541e-06	-2.23323	0.23	0.318	0.276488	cluster 1	HSPBP1
7.56704e-06	2.64631	0.697	0.607	0.276961	cluster 1	RASSF5
7.58131e-06	-0.284784	0.051	0.121	0.277484	cluster 1	ZGRF1
7.63436e-06	-10.5982	0.91	0.876	0.279425	cluster 1	ANP32B
7.63745e-06	-0.584423	0.223	0.325	0.279538	cluster 1	GATAD2A
7.68731e-06	1.75826	0.236	0.156	0.281363	cluster 1	DNAJB2
7.69307e-06	1.91716	0.467	0.38	0.281574	cluster 1	SCPEP1
7.91515e-06	0.299367	0.279	0.191	0.289703	cluster 1	KIF3A
7.92968e-06	0.909425	0.418	0.323	0.290234	cluster 1	ARMCX6
7.98864e-06	0.304306	0.166	0.096	0.292392	cluster 1	CYB561D2-1
8.0103e-06	-14.9546	0.566	0.624	0.293185	cluster 1	MRPL4
8.13532e-06	1.48287	0.369	0.27	0.297761	cluster 1	SATB1-AS1
8.13625e-06	3.90307	0.205	0.302	0.297795	cluster 1	GLCCI1
8.14355e-06	-3.89159	0.34	0.45	0.298062	cluster 1	RGL4
8.18476e-06	0.428228	0.107	0.052	0.29957	cluster 1	GABARAPL1
8.23856e-06	-0.722193	0.076	0.152	0.301539	cluster 1	PM20D2
8.29573e-06	5.55122	0.779	0.71	0.303632	cluster 1	UBE2B
8.39468e-06	-0.437413	0.846	0.871	0.307254	cluster 1	GYPC
8.4003e-06	-0.286513	0.039	0.104	0.307459	cluster 1	RDM1
8.43198e-06	6.32262	0.541	0.45	0.308619	cluster 1	TXNDC15
8.48789e-06	-21.9731	0.207	0.129	0.310665	cluster 1	PHGDH
8.64222e-06	-99.0094	0.943	0.9	0.316314	cluster 1	CRIP1
8.68515e-06	-5.53915	0.807	0.81	0.317885	cluster 1	RBX1
8.7928e-06	-19.7767	0.707	0.697	0.321825	cluster 1	PSMB2
8.88145e-06	0.467185	0.492	0.386	0.32507	cluster 1	TM9SF3
8.95924e-06	-3.24579	0.389	0.486	0.327917	cluster 1	FPGS
8.97056e-06	-2.88471	0.391	0.467	0.328332	cluster 1	ABCF1
9.03389e-06	-0.952083	0.234	0.329	0.33065	cluster 1	UTP11
9.15946e-06	5.36336	0.895	0.796	0.335245	cluster 1	NSD3
9.36555e-06	1.26371	0.543	0.444	0.342788	cluster 1	SNX2
9.47956e-06	-0.643399	0.32	0.421	0.346962	cluster 1	ACTR1A
9.48504e-06	0.457564	0.184	0.109	0.347162	cluster 1	HS1BP3
9.58194e-06	-16.3743	0.818	0.811	0.350708	cluster 1	ATP5PB
9.58332e-06	0.312596	0.217	0.138	0.350759	cluster 1	RNF185
9.63997e-06	-0.279404	0.885	0.82	0.352833	cluster 1	RABAC1
9.74558e-06	0.839052	0.348	0.463	0.356698	cluster 1	EXOSC1
9.77178e-06	-1.18074	0.311	0.403	0.357657	cluster 1	OSGEP
9.8746e-06	-1.73817	0.23	0.322	0.36142	cluster 1	CBX1
1.01361e-05	-1.37971	0.219	0.319	0.370992	cluster 1	FAM102A
1.03002e-05	-0.474996	0.137	0.227	0.376999	cluster 1	L3MBTL2
1.03832e-05	-0.250369	0.762	0.774	0.380034	cluster 1	HNRNPA0
1.0384e-05	-2.88255	0.295	0.391	0.380066	cluster 1	EFTUD2
1.04412e-05	-18.303	0.629	0.665	0.382159	cluster 1	TCP1
1.04438e-05	-1.21914	0.348	0.441	0.382254	cluster 1	ALDH9A1
1.04493e-05	2.87745	0.205	0.306	0.382456	cluster 1	MPC1
1.04726e-05	3.71806	0.674	0.593	0.383306	cluster 1	GOLGB1
1.04874e-05	-0.733536	0.309	0.409	0.383849	cluster 1	C1orf35
1.0511e-05	-2.23439	0.451	0.533	0.384715	cluster 1	TMX4
1.06195e-05	4.62525	0.338	0.235	0.388684	cluster 1	NUS1
1.06429e-05	5.06914	0.871	0.786	0.38954	cluster 1	PDIA3
1.08169e-05	-0.600539	0.143	0.23	0.395908	cluster 1	SURF2
1.08201e-05	-0.281278	0.125	0.211	0.396025	cluster 1	DYRK2
1.09122e-05	14.6106	0.283	0.193	0.399398	cluster 1	PHLDA2
1.09363e-05	-0.732657	0.211	0.309	0.400279	cluster 1	TMEM204
1.10065e-05	-3.98983	0.432	0.511	0.402851	cluster 1	TCERG1
1.13926e-05	0.926763	0.387	0.292	0.41698	cluster 1	INPP5F
1.16127e-05	-0.644666	0.174	0.268	0.425038	cluster 1	ALDH16A1
1.16394e-05	2.86826	0.457	0.363	0.426014	cluster 1	EEF1AKNMT
1.16776e-05	-1.43102	0.051	0.119	0.427412	cluster 1	FGFR1
1.17011e-05	-0.792608	0.141	0.227	0.42827	cluster 1	EXOSC2
1.1733e-05	2.38175	0.053	0.122	0.429438	cluster 1	HIP1R
1.17432e-05	-3.82071	0.514	0.6	0.429814	cluster 1	PSMD9
1.17835e-05	-11.8354	0.607	0.653	0.431289	cluster 1	NDUFB7
1.17916e-05	-0.471803	0.113	0.197	0.431586	cluster 1	STRN4
1.17921e-05	-1.16037	0.838	0.836	0.431603	cluster 1	NDUFC2
1.18132e-05	-0.270473	0.047	0.114	0.432374	cluster 1	LIN9
1.18807e-05	-0.355294	0.098	0.18	0.434846	cluster 1	TRIM65
1.19028e-05	-1.13193	0.238	0.335	0.435654	cluster 1	IPO9
1.19441e-05	1.45232	0.291	0.201	0.437167	cluster 1	IFRD1
1.20066e-05	-0.330271	0.078	0.154	0.439454	cluster 1	CYREN
1.20855e-05	-1.47714	0.121	0.205	0.442342	cluster 1	CMSS1
1.21748e-05	0.493992	0.168	0.098	0.445611	cluster 1	GALNT6
1.22121e-05	-0.252616	0.045	0.111	0.446975	cluster 1	SPECC1
1.22442e-05	-13.0504	0.588	0.625	0.448151	cluster 1	PSMA4
1.2507e-05	23.3379	0.99	0.914	0.45777	cluster 1	PKM
1.25691e-05	-0.84914	0.18	0.272	0.46004	cluster 1	HMBS
1.2694e-05	-0.764258	0.236	0.332	0.464613	cluster 1	CARMIL2
1.27792e-05	-3.87247	0.766	0.769	0.467731	cluster 1	BCAP31
1.29499e-05	2.31249	0.459	0.361	0.47398	cluster 1	CINP
1.29638e-05	9.55826	0.811	0.776	0.474488	cluster 1	POLD4
1.31639e-05	-0.819476	0.262	0.362	0.481812	cluster 1	TUSC2
1.31882e-05	-3.12773	0.389	0.487	0.482703	cluster 1	AC017002.3
1.34776e-05	-20.5634	0.662	0.711	0.493294	cluster 1	NHP2
1.35852e-05	-0.987957	0.602	0.516	0.497231	cluster 1	ALKBH5
1.38098e-05	-0.812836	0.186	0.278	0.505452	cluster 1	FOXRED1
1.38537e-05	-5.46315	0.572	0.643	0.507061	cluster 1	SLTM
1.4043e-05	-0.541557	0.557	0.638	0.513988	cluster 1	SASH3
1.4281e-05	-11.4457	0.676	0.751	0.522699	cluster 1	ITGB2
1.42815e-05	-3.39392	0.139	0.226	0.522718	cluster 1	RRS1
1.45567e-05	-12.6479	0.705	0.741	0.532789	cluster 1	NDUFB2
1.46468e-05	8.65341	0.684	0.6	0.536088	cluster 1	FNBP4
1.47456e-05	0.987754	0.191	0.117	0.539704	cluster 1	CUL7
1.48957e-05	-3.42543	0.219	0.312	0.545197	cluster 1	RMI2
1.49227e-05	0.380877	0.262	0.179	0.546184	cluster 1	BEX4
1.49251e-05	-2.56394	0.379	0.457	0.546274	cluster 1	KDM1A
1.50051e-05	-5.60711	0.488	0.571	0.5492	cluster 1	UBTF
1.50303e-05	-0.727114	0.195	0.285	0.550124	cluster 1	CEP192
1.5047e-05	-108.755	0.971	0.932	0.550734	cluster 1	RPSA
1.50979e-05	-4.86233	0.713	0.727	0.552598	cluster 1	IMPDH2
1.51779e-05	-0.958079	0.678	0.606	0.555524	cluster 1	CAMLG
1.52389e-05	-0.832168	0.395	0.496	0.557759	cluster 1	SIPA1
1.5323e-05	-1.19881	0.275	0.372	0.560835	cluster 1	MTA1
1.54612e-05	-3.47672	0.154	0.236	0.565895	cluster 1	CAD
1.54986e-05	-1.45456	0.242	0.339	0.567266	cluster 1	GMDS
1.54995e-05	0.557575	0.168	0.099	0.567299	cluster 1	TVP23C
1.55228e-05	-8.94675	0.541	0.615	0.568151	cluster 1	MRPS16
1.55583e-05	-2.24861	0.436	0.349	0.56945	cluster 1	MIA3
1.55597e-05	-5.94704	0.549	0.613	0.5695	cluster 1	MRPL54
1.56327e-05	1.94425	0.477	0.381	0.572173	cluster 1	REV3L
1.60429e-05	0.914463	0.342	0.251	0.587186	cluster 1	ZC3H12D
1.60634e-05	0.528306	0.359	0.262	0.587938	cluster 1	SEC23A
1.62003e-05	-0.615856	0.154	0.244	0.592947	cluster 1	BRD3
1.62256e-05	0.355496	0.318	0.225	0.593875	cluster 1	N4BP2L1
1.65567e-05	1.37792	0.537	0.452	0.605991	cluster 1	SECISBP2L
1.65826e-05	-8.94447	0.67	0.707	0.606939	cluster 1	UBE2N
1.66002e-05	3.60435	0.252	0.169	0.607584	cluster 1	TTC39B
1.6646e-05	-15.2691	0.645	0.679	0.609259	cluster 1	SMC3
1.68697e-05	-3.95895	0.951	0.898	0.617447	cluster 1	SNHG29
1.73453e-05	-2.03232	0.297	0.398	0.634855	cluster 1	DHX30
1.74697e-05	-44.377	0.842	0.837	0.639408	cluster 1	GSTP1
1.75029e-05	0.757522	0.395	0.299	0.640623	cluster 1	VPS37A
1.7537e-05	-17.7915	0.068	0.138	0.64187	cluster 1	HIST1H2AE
1.75466e-05	19.6439	0.115	0.059	0.642223	cluster 1	IL1RN
1.75844e-05	-0.297427	0.133	0.216	0.643607	cluster 1	GPR15
1.761e-05	0.8446	0.363	0.272	0.644542	cluster 1	WDR13
1.76462e-05	-0.601673	0.25	0.353	0.645868	cluster 1	SMARCD1
1.79606e-05	0.539043	0.359	0.265	0.657377	cluster 1	LAMTOR3
1.79702e-05	-1.2152	0.301	0.392	0.657726	cluster 1	CCNQ
1.80045e-05	-0.385485	0.586	0.483	0.658981	cluster 1	SDCBP
1.81539e-05	0.287742	0.227	0.15	0.66445	cluster 1	MCEE
1.81597e-05	1.64508	0.162	0.095	0.664663	cluster 1	IRAK2
1.8328e-05	-15.4326	0.83	0.828	0.670825	cluster 1	KHDRBS1
1.84156e-05	2.10138	0.318	0.233	0.674031	cluster 1	YIPF2
1.84669e-05	-130.847	0.982	0.935	0.675906	cluster 1	PPIA
1.85578e-05	-85.7223	0.947	0.907	0.679234	cluster 1	EEF1B2
1.85803e-05	-2.01831	0.373	0.459	0.680057	cluster 1	USP39
1.86275e-05	-10.5162	0.543	0.606	0.681784	cluster 1	LAGE3
1.86638e-05	-10.5909	0.535	0.608	0.683116	cluster 1	SMARCC1
1.88766e-05	-1.42387	0.379	0.489	0.690903	cluster 1	PDCL3
1.91664e-05	-0.43375	0.109	0.189	0.701511	cluster 1	RAD18
1.91771e-05	0.393788	0.301	0.212	0.701902	cluster 1	RRNAD1
1.92604e-05	-1.6329	0.344	0.43	0.704949	cluster 1	MRPL24
1.93365e-05	-1.15197	0.086	0.161	0.707736	cluster 1	PFAS
1.94303e-05	0.289266	0.262	0.178	0.711169	cluster 1	TSPAN31
1.95096e-05	-0.420818	0.123	0.205	0.714069	cluster 1	MPND
1.99706e-05	-1.13368	0.303	0.405	0.730945	cluster 1	SART1
2.03858e-05	0.739639	0.658	0.543	0.746139	cluster 1	DERL1
2.06653e-05	1.27982	0.348	0.255	0.756372	cluster 1	RUNX2
2.08257e-05	0.918388	0.197	0.123	0.762242	cluster 1	STK19
2.10617e-05	-7.81494	0.564	0.437	0.770878	cluster 1	NFE2L3
2.11908e-05	-0.281855	0.049	0.114	0.775606	cluster 1	SNED1
2.12372e-05	-3.12404	0.236	0.331	0.777303	cluster 1	CASP6
2.15151e-05	19.3496	0.947	0.862	0.787473	cluster 1	SSR2
2.15423e-05	10.1525	0.336	0.244	0.788468	cluster 1	TNFSF14
2.16004e-05	-11.8628	0.705	0.73	0.790596	cluster 1	GTF2A2
2.17114e-05	0.444497	0.203	0.126	0.794657	cluster 1	IL1RAP
2.17225e-05	-3.85652	0.758	0.811	0.795064	cluster 1	RTRAF
2.18039e-05	-2.95267	0.402	0.492	0.798043	cluster 1	POP4
2.20863e-05	-0.714971	0.119	0.198	0.808381	cluster 1	MBD3
2.21718e-05	-0.664078	0.348	0.442	0.811511	cluster 1	STK16
2.21742e-05	0.779487	0.307	0.221	0.811596	cluster 1	ZDBF2
2.23811e-05	0.504432	0.318	0.227	0.819169	cluster 1	PRRC1
2.2387e-05	0.696917	0.574	0.472	0.819388	cluster 1	MOGS
2.2438e-05	2.1769	0.518	0.431	0.821254	cluster 1	SAMD9
2.24444e-05	-0.362656	0.297	0.396	0.821487	cluster 1	APOL3
2.24469e-05	-2.07094	0.797	0.811	0.82158	cluster 1	CAPNS1
2.25145e-05	-2.84529	0.723	0.73	0.824053	cluster 1	CBX3
2.25298e-05	-4.42883	0.484	0.559	0.824613	cluster 1	MFNG
2.25958e-05	4.13996	0.576	0.48	0.82703	cluster 1	TGFBR2
2.27407e-05	-1.12972	0.191	0.121	0.832331	cluster 1	AC092821.3
2.33114e-05	0.512136	0.451	0.361	0.853222	cluster 1	ERLEC1
2.33429e-05	0.767146	0.369	0.277	0.854373	cluster 1	RNF11
2.36452e-05	0.449857	0.535	0.441	0.865437	cluster 1	TMEM87B
2.40425e-05	-0.441485	0.152	0.239	0.879979	cluster 1	C12orf43
2.40437e-05	-37.0527	0.91	0.877	0.880023	cluster 1	COX5A
2.41671e-05	-3.494	0.775	0.811	0.884541	cluster 1	UBXN1
2.45325e-05	-31.3463	0.85	0.844	0.897915	cluster 1	PSMA7
2.47212e-05	-1.98624	0.412	0.494	0.904822	cluster 1	CHD3
2.50963e-05	-0.769574	0.283	0.392	0.918548	cluster 1	CTDSP1
2.51373e-05	-2.16364	0.715	0.602	0.92005	cluster 1	LIMA1
2.5343e-05	-75.9715	0.959	0.914	0.927579	cluster 1	RPL7
2.53745e-05	-6.2503	0.404	0.487	0.928732	cluster 1	NAE1
2.54354e-05	-1.1734	0.404	0.304	0.930962	cluster 1	DENND4A
2.55912e-05	3.28053	0.326	0.247	0.936665	cluster 1	CEACAM21
2.56738e-05	0.621548	0.135	0.075	0.939688	cluster 1	ANKRD33B
2.59527e-05	0.423628	0.26	0.179	0.949895	cluster 1	COG6
2.61221e-05	-1.19288	0.299	0.383	0.956096	cluster 1	ZFAND2B
2.61275e-05	-16.8736	0.371	0.466	0.956293	cluster 1	NCR3
2.65264e-05	-269.346	0.857	0.758	0.970891	cluster 1	TUBA1B
2.69494e-05	0.839253	0.414	0.316	0.986377	cluster 1	JMJD6
2.69677e-05	-11.3539	0.371	0.435	0.987045	cluster 1	TOMM40
2.71972e-05	-1.47968	0.277	0.367	0.995443	cluster 1	CHID1
2.72816e-05	4.3347	0.318	0.406	0.998533	cluster 1	RPIA
2.73141e-05	-1.0378	0.326	0.238	0.999723	cluster 1	ZG16B
2.74849e-05	-0.281641	0.113	0.194	1	cluster 1	ZNF512
2.79403e-05	-11.6554	0.566	0.602	1	cluster 1	SRSF1
2.79758e-05	-0.421518	0.123	0.204	1	cluster 1	SEPHS1
2.82112e-05	0.540367	0.338	0.247	1	cluster 1	TRAF4
2.82936e-05	-1.11303	0.564	0.612	1	cluster 1	SUZ12
2.8299e-05	-16.4007	0.859	0.766	1	cluster 1	MCL1
2.83614e-05	-0.739375	0.172	0.261	1	cluster 1	EIPR1
2.84641e-05	-6.14806	0.611	0.663	1	cluster 1	DDB1
2.84951e-05	0.599661	0.273	0.188	1	cluster 1	ANKRA2
2.85266e-05	1.52483	0.209	0.136	1	cluster 1	B4GALT4
2.85492e-05	-0.252759	0.115	0.196	1	cluster 1	ABCB8
2.87953e-05	-1.34892	0.098	0.18	1	cluster 1	CHEK2
2.88907e-05	-0.367898	0.123	0.205	1	cluster 1	TOP3A
2.91356e-05	-0.609174	0.252	0.349	1	cluster 1	CXXC1
2.93252e-05	0.766279	0.127	0.068	1	cluster 1	DRAM1
3.02365e-05	9.07669	0.645	0.543	1	cluster 1	CTLA4
3.02559e-05	-9.32194	0.398	0.487	1	cluster 1	TIMM13
3.0372e-05	-1.61423	0.25	0.336	1	cluster 1	TP53
3.04315e-05	-0.335192	0.098	0.176	1	cluster 1	UBXN11
3.05539e-05	0.388091	0.291	0.208	1	cluster 1	IFNGR1
3.13805e-05	-2.00565	0.246	0.343	1	cluster 1	TERF1
3.15417e-05	3.62961	0.488	0.384	1	cluster 1	TMEM30A
3.15693e-05	-0.411667	0.096	0.172	1	cluster 1	CEP44
3.18139e-05	-5.23379	0.66	0.551	1	cluster 1	RELB
3.18883e-05	-3.84424	0.568	0.642	1	cluster 1	LSM6
3.21828e-05	1.25337	0.447	0.342	1	cluster 1	ECE1
3.23354e-05	-0.269045	0.305	0.407	1	cluster 1	TAF12
3.23383e-05	-0.944701	0.107	0.184	1	cluster 1	HS3ST3B1
3.24295e-05	-1.11131	0.178	0.26	1	cluster 1	SAAL1
3.26062e-05	-23.1852	0.865	0.873	1	cluster 1	GUK1
3.28559e-05	0.758225	0.742	0.66	1	cluster 1	SLC38A1
3.28755e-05	-3.74819	0.891	0.791	1	cluster 1	REEP5
3.28857e-05	-0.770274	0.166	0.249	1	cluster 1	KMT5A
3.2943e-05	-8.20875	0.475	0.526	1	cluster 1	SAE1
3.30521e-05	-11.2782	0.914	0.876	1	cluster 1	ACTR3
3.31962e-05	4.98421	0.49	0.386	1	cluster 1	IER5
3.3448e-05	-2.22271	0.555	0.623	1	cluster 1	C9orf78
3.34491e-05	-0.759068	0.232	0.318	1	cluster 1	CSTF2T
3.34714e-05	-0.613467	0.096	0.173	1	cluster 1	ANXA2R
3.34982e-05	0.401343	0.344	0.255	1	cluster 1	UBXN7
3.38355e-05	-2.80509	0.359	0.441	1	cluster 1	PDHA1
3.42484e-05	-78.7393	0.834	0.817	1	cluster 1	EIF5A
3.45934e-05	1.07673	0.102	0.181	1	cluster 1	TIGAR
3.50976e-05	0.813631	0.143	0.082	1	cluster 1	SLC39A14
3.51519e-05	-285.41	0.641	0.662	1	cluster 1	HIST1H1E
3.52469e-05	8.80339	0.369	0.27	1	cluster 1	CAVIN3
3.55551e-05	-107.764	0.984	0.942	1	cluster 1	RPL7A
3.59368e-05	-0.645687	0.205	0.292	1	cluster 1	LIMK2
3.67774e-05	-0.662993	0.197	0.283	1	cluster 1	TBC1D14
3.71806e-05	-3.09023	0.445	0.515	1	cluster 1	FKBP3
3.75564e-05	-4.76107	0.621	0.692	1	cluster 1	DCTN3
3.77828e-05	-1.4152	0.363	0.443	1	cluster 1	UBE2G1
3.81533e-05	0.345267	0.273	0.187	1	cluster 1	CDC14A
3.85008e-05	-2.6308	0.402	0.512	1	cluster 1	HLA-DRB5
3.86276e-05	-1.94725	0.293	0.372	1	cluster 1	DDX23
3.88705e-05	-28.8577	0.824	0.808	1	cluster 1	RPS17
3.8937e-05	7.48025	0.424	0.316	1	cluster 1	PVT1
3.90246e-05	-10.0296	0.865	0.865	1	cluster 1	BRK1
3.96543e-05	3.08555	0.719	0.651	1	cluster 1	OSTC
4.00889e-05	-1.04871	0.268	0.361	1	cluster 1	EMC8
4.01686e-05	-8.11127	0.523	0.582	1	cluster 1	MAGOH
4.03562e-05	-2.48297	0.088	0.166	1	cluster 1	CXCR6
4.07531e-05	-0.768453	0.291	0.38	1	cluster 1	MICU2
4.10225e-05	3.55148	0.668	0.599	1	cluster 1	RILPL2
4.13717e-05	1.77667	0.623	0.529	1	cluster 1	PPM1M
4.172e-05	-0.725171	0.17	0.257	1	cluster 1	CDK11B
4.18852e-05	2.26932	0.467	0.364	1	cluster 1	PRKCA
4.19813e-05	-5.61008	0.498	0.393	1	cluster 1	SQLE
4.21864e-05	-7.43197	0.689	0.629	1	cluster 1	IFI35
4.3334e-05	-0.98881	0.213	0.142	1	cluster 1	AOPEP
4.34626e-05	-0.438113	0.398	0.488	1	cluster 1	RPA1
4.37266e-05	-18.5737	0.678	0.658	1	cluster 1	CCT2
4.41162e-05	4.22452	0.736	0.674	1	cluster 1	TRADD
4.45016e-05	11.9795	0.131	0.075	1	cluster 1	TWIST1
4.50536e-05	-2.73659	0.537	0.604	1	cluster 1	CISD2
4.51225e-05	-11.4419	0.496	0.562	1	cluster 1	POLR2H
4.55666e-05	-1.30802	0.246	0.325	1	cluster 1	MRPL19
4.58832e-05	-3.73442	0.676	0.601	1	cluster 1	AP3S1
4.59027e-05	-2.48109	0.373	0.272	1	cluster 1	DHCR7
4.5915e-05	-0.758856	0.176	0.26	1	cluster 1	ENDOG
4.61144e-05	-0.817027	0.307	0.406	1	cluster 1	ADA
4.65847e-05	-2.84777	0.654	0.696	1	cluster 1	NDUFA2
4.68836e-05	-6.83199	0.84	0.709	1	cluster 1	PIM1
4.73401e-05	-1.3182	0.205	0.287	1	cluster 1	SFXN4
4.73451e-05	-30.9685	0.043	0.101	1	cluster 1	HIST2H2BF
4.73511e-05	-10.222	0.471	0.545	1	cluster 1	PTPN11
4.77473e-05	-1.2189	0.334	0.414	1	cluster 1	PDE6D
4.79214e-05	-10.2199	0.453	0.537	1	cluster 1	MRPL36
4.8019e-05	-114.733	0.916	0.872	1	cluster 1	RAN
4.84223e-05	-3.12371	0.449	0.533	1	cluster 1	ORAI2
4.86584e-05	-1.93365	0.357	0.449	1	cluster 1	AP2A1
4.89753e-05	-3.25494	0.529	0.589	1	cluster 1	IFNAR2
4.92153e-05	-0.280793	0.08	0.15	1	cluster 1	NUP35
4.93374e-05	-0.742667	0.223	0.318	1	cluster 1	CEP250
4.9339e-05	-0.534703	0.092	0.165	1	cluster 1	CHUK
4.93945e-05	-10.8834	0.711	0.594	1	cluster 1	SUPT4H1
4.96006e-05	-4.91846	0.406	0.485	1	cluster 1	DDX54
5.06345e-05	-2.44206	0.322	0.4	1	cluster 1	SIGMAR1
5.09952e-05	-0.306046	0.057	0.121	1	cluster 1	FAM184A
5.16846e-05	-5.91261	0.348	0.428	1	cluster 1	POLE4
5.18184e-05	17.5454	0.885	0.81	1	cluster 1	DAD1
5.1928e-05	-0.346717	0.053	0.115	1	cluster 1	DBF4B
5.29978e-05	-0.344351	0.053	0.115	1	cluster 1	FBRSL1
5.30402e-05	-1.41213	0.256	0.346	1	cluster 1	KPNA3
5.34933e-05	-2.6709	0.371	0.444	1	cluster 1	MAPRE1
5.44581e-05	-5.12649	0.469	0.535	1	cluster 1	NUP98
5.46186e-05	-0.401967	0.145	0.228	1	cluster 1	CUX1
5.53126e-05	2.71719	0.484	0.395	1	cluster 1	LGALS8
5.62113e-05	0.307832	0.309	0.225	1	cluster 1	ZNF224
5.69168e-05	1.26577	0.414	0.516	1	cluster 1	GCHFR
5.71491e-05	-0.733441	0.053	0.115	1	cluster 1	NEURL1
5.72818e-05	1.14446	0.346	0.26	1	cluster 1	SLC30A7
5.73901e-05	-0.753011	0.076	0.142	1	cluster 1	HIST2H2AC
5.7758e-05	-10.2836	0.67	0.699	1	cluster 1	NDUFA12
5.78274e-05	-7.45445	0.648	0.696	1	cluster 1	MRPL20
5.80959e-05	1.04933	0.582	0.505	1	cluster 1	CTBS
5.81031e-05	-201.539	0.807	0.768	1	cluster 1	CD7
5.87079e-05	-19.5711	0.818	0.806	1	cluster 1	NDUFB9
5.89871e-05	-1.83968	0.426	0.524	1	cluster 1	LYPLA2
5.97904e-05	-6.5993	0.566	0.609	1	cluster 1	SNRNP200
6.01031e-05	-6.2077	0.094	0.167	1	cluster 1	CENPV
6.11467e-05	-39.9307	0.846	0.823	1	cluster 1	PRELID1
6.15831e-05	-0.880591	0.318	0.401	1	cluster 1	DPP9
6.17818e-05	-13.7139	0.641	0.697	1	cluster 1	DCAF7
6.19001e-05	-0.341475	0.207	0.294	1	cluster 1	EID2
6.21533e-05	-0.604999	0.305	0.393	1	cluster 1	GAK
6.21568e-05	-0.321222	0.18	0.265	1	cluster 1	ZNF414
6.25814e-05	0.431753	0.211	0.139	1	cluster 1	MRC2
6.28127e-05	2.14046	0.422	0.339	1	cluster 1	WSB2
6.2822e-05	9.11124	0.346	0.258	1	cluster 1	EGLN3
6.28348e-05	-2.09858	0.41	0.486	1	cluster 1	SYNC
6.30857e-05	0.457914	0.529	0.439	1	cluster 1	TRIM38
6.40564e-05	-7.12696	0.855	0.849	1	cluster 1	WIPF1
6.42761e-05	-0.559647	0.443	0.524	1	cluster 1	ZMAT2
6.47203e-05	-13.9812	0.781	0.813	1	cluster 1	EIF4B
6.50771e-05	-5.14625	0.607	0.654	1	cluster 1	REX1BD
6.53578e-05	0.891332	0.111	0.059	1	cluster 1	LINC02539
6.5419e-05	-2.19481	0.385	0.477	1	cluster 1	NFATC2IP
6.59602e-05	-12.6792	0.908	0.889	1	cluster 1	SNRPD2
6.61791e-05	-0.418357	0.1	0.173	1	cluster 1	CIDEB
6.62211e-05	-1.04009	0.127	0.203	1	cluster 1	XPO7
6.63671e-05	12.3468	0.945	0.912	1	cluster 1	RPL36AL
6.65796e-05	2.69332	0.963	0.896	1	cluster 1	SARAF
6.67152e-05	0.401822	0.254	0.175	1	cluster 1	LCOR
6.70532e-05	3.24491	0.787	0.75	1	cluster 1	COX7A2L
6.70578e-05	-0.348942	0.178	0.262	1	cluster 1	CDK5
6.7603e-05	-7.13129	0.668	0.713	1	cluster 1	FAAP20
6.77136e-05	-11.8985	0.285	0.205	1	cluster 1	SNHG17
6.78822e-05	-3.38653	0.498	0.41	1	cluster 1	SLC43A3
6.84318e-05	-0.425805	0.17	0.25	1	cluster 1	TMEM250
6.85981e-05	6.02368	0.516	0.416	1	cluster 1	PERP
6.86069e-05	-3.2493	0.822	0.725	1	cluster 1	EIF4A2
6.86835e-05	-1.01567	0.314	0.399	1	cluster 1	ACOT8
6.91464e-05	-3.00121	0.445	0.528	1	cluster 1	MAT2A
6.94077e-05	-1.4236	0.334	0.421	1	cluster 1	THEM4
6.98171e-05	16.5534	0.203	0.135	1	cluster 1	UBN2
6.98323e-05	-23.457	0.816	0.795	1	cluster 1	RBM3
6.98645e-05	-0.525239	0.365	0.272	1	cluster 1	PRKCD
6.98936e-05	-6.35158	0.543	0.597	1	cluster 1	ARL2
6.99431e-05	-0.484703	0.059	0.122	1	cluster 1	AL365361.1
7.00884e-05	-0.36781	0.574	0.477	1	cluster 1	NR1H2
7.03267e-05	0.33281	0.211	0.141	1	cluster 1	CHSY1
7.08566e-05	-9.67171	0.578	0.642	1	cluster 1	PTDSS1
7.11194e-05	1.97763	0.158	0.243	1	cluster 1	MSH3
7.14116e-05	-1.00874	0.256	0.344	1	cluster 1	RBM10
7.14997e-05	-31.1825	0.57	0.61	1	cluster 1	SRM
7.17181e-05	-16.8232	0.721	0.732	1	cluster 1	HNRNPUL2
7.21593e-05	-0.343484	0.158	0.239	1	cluster 1	LINC00426
7.3549e-05	-12.6399	0.51	0.566	1	cluster 1	ITGA4
7.35616e-05	-9.03577	0.385	0.452	1	cluster 1	NUP58
7.37704e-05	-1.94393	0.631	0.519	1	cluster 1	PPM1K
7.42153e-05	3.2038	0.643	0.551	1	cluster 1	NECAP2
7.4357e-05	-7.22335	0.586	0.6	1	cluster 1	MEA1
7.47664e-05	1.71702	0.615	0.517	1	cluster 1	KDM5B
7.57849e-05	-0.955512	0.258	0.352	1	cluster 1	CPSF3
7.63187e-05	48.3854	0.469	0.376	1	cluster 1	MFSD14A
7.68222e-05	-1.22736	0.318	0.405	1	cluster 1	TMEM223
7.68654e-05	-6.47576	0.352	0.415	1	cluster 1	DKC1
7.71065e-05	-9.72762	0.549	0.469	1	cluster 1	ALDOC
7.73062e-05	1.25738	0.496	0.408	1	cluster 1	NIT1
7.87059e-05	-0.344589	0.078	0.145	1	cluster 1	TMEM177
7.87136e-05	-0.585806	0.115	0.189	1	cluster 1	PAXIP1
7.8771e-05	0.384501	0.119	0.066	1	cluster 1	ALPK1
7.88188e-05	1.64385	0.193	0.127	1	cluster 1	TULP3
7.92635e-05	-8.4027	0.686	0.715	1	cluster 1	IQGAP2
7.96706e-05	-0.444061	0.121	0.196	1	cluster 1	ACAD9
7.98392e-05	-0.355534	0.102	0.174	1	cluster 1	TIMM21
8.0146e-05	0.402917	0.42	0.329	1	cluster 1	PXK
8.04945e-05	-0.369077	0.123	0.198	1	cluster 1	PUDP
8.14579e-05	-1.54213	0.283	0.375	1	cluster 1	UPF1
8.18579e-05	-0.459499	0.137	0.216	1	cluster 1	RBM12
8.20804e-05	-5.88906	0.498	0.555	1	cluster 1	NDUFA9
8.22502e-05	3.89923	0.371	0.294	1	cluster 1	TSPYL2
8.28951e-05	1.18831	0.488	0.403	1	cluster 1	MGAT2
8.33932e-05	-0.537072	0.176	0.255	1	cluster 1	ANAPC7
8.34258e-05	1.45335	0.414	0.32	1	cluster 1	PPIL3
8.38295e-05	-0.648184	0.236	0.321	1	cluster 1	APEX2
8.40016e-05	-3.65859	0.311	0.381	1	cluster 1	FARSB
8.43534e-05	-1.33236	0.158	0.236	1	cluster 1	GCSH
8.52732e-05	-3.84219	0.4	0.47	1	cluster 1	GART
8.5578e-05	-2.33647	0.6	0.639	1	cluster 1	ARHGAP45
8.59155e-05	9.09363	0.984	0.948	1	cluster 1	RPL12
8.64263e-05	0.275243	0.293	0.215	1	cluster 1	TET2
8.66303e-05	-0.442707	0.074	0.14	1	cluster 1	SFXN2
8.66579e-05	-0.878578	0.227	0.308	1	cluster 1	SUGP2
8.70698e-05	-1.33216	0.266	0.353	1	cluster 1	DCAF13
8.7098e-05	-0.621452	0.109	0.183	1	cluster 1	PXMP4
8.74479e-05	-24.367	0.631	0.68	1	cluster 1	ERAP2
8.76399e-05	-5.68437	0.42	0.49	1	cluster 1	S1PR1
8.81687e-05	-5.2404	0.631	0.55	1	cluster 1	MED10
8.90805e-05	-6.80253	0.609	0.639	1	cluster 1	TPGS2
8.91212e-05	-1.24753	0.461	0.523	1	cluster 1	GUSB
8.92566e-05	-2.14646	0.283	0.361	1	cluster 1	METAP1
9.02603e-05	-21.8092	0.797	0.765	1	cluster 1	PRDX3
9.05659e-05	-1.63777	0.223	0.297	1	cluster 1	UCK2
9.10573e-05	-0.651731	0.244	0.329	1	cluster 1	STK11
9.13611e-05	0.545801	0.16	0.098	1	cluster 1	FAM153CP
9.16438e-05	1.73293	0.748	0.664	1	cluster 1	PHF3
9.25163e-05	-6.32372	0.605	0.632	1	cluster 1	FIBP
9.27907e-05	-5.33211	0.135	0.211	1	cluster 1	ID3
9.32019e-05	-0.554807	0.23	0.32	1	cluster 1	COP1
9.42856e-05	-0.260105	0.096	0.168	1	cluster 1	DNAJC11
9.44233e-05	-0.346627	0.15	0.228	1	cluster 1	MLXIP
9.50283e-05	-1.57735	0.152	0.229	1	cluster 1	HIST1H2BN
9.51392e-05	-10.673	0.846	0.841	1	cluster 1	SEPTIN1
9.55337e-05	0.428085	0.25	0.171	1	cluster 1	PYCR1
9.64547e-05	-6.88927	0.416	0.491	1	cluster 1	EIF4E
9.73338e-05	1.81776	0.695	0.629	1	cluster 1	RAB10
9.75662e-05	-28.5225	0.539	0.574	1	cluster 1	CYCS
9.87774e-05	0.388308	0.523	0.435	1	cluster 1	RAB1A
9.94042e-05	-0.469477	0.111	0.182	1	cluster 1	TOE1
9.94181e-05	0.72909	0.166	0.102	1	cluster 1	PSPH
9.96147e-05	-12.8066	0.697	0.707	1	cluster 1	POLR2E
9.96872e-05	0.319542	0.467	0.38	1	cluster 1	SLC25A36
[truncated: 4,569 more rows]
