# Supplementary material for: Human TH17 cells engage gasdermin E pores to release IL-1α on NLRP3 inflammasome activation
Source: Nat Immunol. 2023 Jan 5;24(2):295–308. doi: 10.1038/s41590-022-01386-w (PMC9892007; doi:10.1038/s41590-022-01386-w)
Supplement: Source Data Fig. 1 — Statistical source data table for main figures (>10 data points). [file 41590_2022_1386_MOESM10_ESM.xlsx]

## Sheet: Figure 1 Source DataFigure 1 So
	IL-17 (%)	IL-1a (%)
2B2	2.09	17.4	Figure 1c
2B3	10.8	24.8
2B4	0.39	9.95
2B5	86.1	9.79
2B6	3.16	41.4
2B7	1.51	49.7
2B8	82	15.6
2B9	2.61	2.61
2B10	0.15	10.4
2B11	96.8	0.23
2C2	0.66	7.11
2C3	4.71	18
2C4	86	60.4
2C5	1.9	4.96
2C6	82.8	86.6
2C7	4.51	21.9
2C8	1.56	1.19
2C9	34.8	3.11
2C10	0.77	15.7
2C11	88.9	64
2D2	2.75	1.65
2D3	76.7	21.1
2D4	56.8	0.46
2D5	57.1	10.2
2D6	0.15	0.77
2D7	65.2	28.3
2D8	12.7	18.1
2D9	0.18	1.29
2D10	45.7	1.78
2E2	2.55	0.038
2E3	44.1	7.76
2E4	15.8	0.75
2E5	1.1	6.58
2E6	79.6	1.39
2E7	1.96	22.6
2E8	1.06	17.3
2E9	0.3	15.5
2E11	26.9	19.6
2F2	0.87	76.6
2F3	0	0
2F4	57.5	48
2F5	1.77	0.12
2F6	84.9	0.13
2F7	32.3	0.26
2F8	0.33	0.15
2F9	70.8	2.16
2F10	89.2	36.8
2F11	28.5	30.9
2G2	84.4	44.9
2G3	25.6	65.2
2G4	29.4	0.13
2G5	98.5	0.28
2G6	3.32	8.58
2G7	1.16	0.29
2G8	94.9	0.22
2G9	84	70.2
2G10	0.69	0.09
2G11	53.1	19.8
1B2	12.3	2.08
1B3	79.3	65.5
1B4	0	1.24
1B5	58.8	68.1
1B6	59.3	0.82
1B7	32.8	0.24
1B8	8.12	0.43
1B9	1.16	66.8
1B10	54.6	33.8
1B11	0	8.61
1C2	93	3.93
1C3	1.13	0.68
1C4	0.54	1.96
1C5	1.28	8.76
1C6	23	14.2
1C7	97.9	1.51
1C8	0.98	0.061
1C9	7.02	22.7
1C10	91.6	45.8
1D2	1.2	1
1D3	95.9	77.4
1D4	0.71	10.6
1D5	1.18	0.062
1D6	2.33	5.42
1D7	98.6	45.6
1D8	0.23	0
1D9	27.2	2.78
1D10	39.9	14.3
1D11	4.2	0.081
1E2	30.3	2.36
1E3	80.4	13.6
1E4	0.24	0.54
1E5	87.9	11.2
1E6	60.7	0.057
1E7	37.8	0.83
1E8	0.094	0.078
1E9	1.31	0.78
1E10	4.95	0.11
1E11	4.27	12.3
1F2	41.3	1.87
1F3	68.6	8.08
1F4	0.12	0.00916
1F5	0.17	10.5
1F6	98.7	11.8
1F7	64.1	0.025
1F8	31.3	37.3
1F9	34.2	0.043
1F10	15.7	0.23
1F11	94.6	2.06
1G2	0.61	0.38
1G3	1.27	0.25
1G4	0.52	1.88
1G5	82.2	1.41
