# Supplementary material for: Human TH17 cells engage gasdermin E pores to release IL-1α on NLRP3 inflammasome activation
Source: Nat Immunol. 2023 Jan 5;24(2):295–308. doi: 10.1038/s41590-022-01386-w (PMC9892007; doi:10.1038/s41590-022-01386-w)
Supplement: Source Data Fig. 2 — Statistical source data table for main figures (>10 data points). [file 41590_2022_1386_MOESM11_ESM.xlsx]

## Sheet: Figure 2 Source data
Fig. 2b	Bioinf dataset
	GEO repository online
	GSE214444
	figure	signature	group	min	max	center	Q1	Q3	whisker_up	whisker_down
	Fig. 2b	pro-inflammatory	cluster 1	-1.61176	18.7765	0.523529	-0.00294118	1.41471	3.54118	-2.12941
	Fig. 2b	pro-inflammatory	rest	-1.55294	67.2471	0	-0.235294	0.705882	2.11765	-1.64706
	Fig. 2b	pro-inflammatory	IL1A+	-0.905882	67.2471	1.10588	0.229412	2.44706	5.77353	-3.09706
	Fig. 2b	pro-inflammatory	IL1A-	-1.61176	20.3412	0.0588235	-0.223529	0.764706	4.09118	-3.55
	Fig. 2b	anti-inflammatory	cluster 1	-4.36571	5.85714	-0.671429	-1.44	-0.0785714	1.96357	-3.48214
	Fig. 2b	anti-inflammatory	rest	-7.35429	10.1314	-0.462857	-1.20571	0.0228571	1.86571	-3.04857
	Fig. 2b	anti-inflammatory	IL1A+	-5.71429	10.1314	-0.834286	-1.64857	-0.0628571	2.31571	-4.02714
	Fig. 2b	anti-inflammatory	IL1A-	-7.35429	6.87429	-0.491429	-1.22857	0.00571429	1.85714	-3.08
The table contains the minimum, maximum, center (median), 1st and 3rd quartile and the end of the bottom and top whisker for all data points. For visualization purposes, data points outside the range between 1%- and 99%-quantile were omitted in the plots. They are, however, still included in the analysis and statistics.
Figure 2 e
IL-1a (%)	IL-10 (%)
3.915	1.8
4.195	3.33
6.125	2.67
5.29	7.955
6.26	2.115
10.65	0.965
8.42	2.775
2.735	1.78
5.2	7.67333
13.05	8.015
9.85667	3.63
1.02	12.5
0.12	12.9
0.42	24.6
1.13	15.35
1.495	11.55
6.4	4.16
9.4	4.18
16.5	1.94
13.65	0.995
12.45	1.865
