# Supplementary material for: Human TH17 cells engage gasdermin E pores to release IL-1α on NLRP3 inflammasome activation
Source: Nat Immunol. 2023 Jan 5;24(2):295–308. doi: 10.1038/s41590-022-01386-w (PMC9892007; doi:10.1038/s41590-022-01386-w)
Supplement: Source Data Fig. 3 — Statistical source data table for main figures (>10 data points). [file 41590_2022_1386_MOESM12_ESM.xlsx]

## Sheet: Fig. 3
IL-1a (%)								Figure 3b,c
Th1	ex vivo	Th2	ex vivo	Th17	ex vivo	Treg	ex vivo
2.08	0.53	0.985	0.74	3.915	0.93	0.25	0
2.28	0.18	0.68	0.53	4.195	0.54	0.49	0.33
5.18	0.11	7.335	0.78	6.125	0.22	0.26	0.56
5.84		1.97		9.93		1.9
10.215		5.362		11.0433		0.785
6.225		2.21333		8.2		1.03
3.3		9.09		10.7		0.33
11.4		6.06		19.6
6.56		4.26		9.72
1.34		0.44		5.29
3.31		0.34		6.26
0.23		1.23		10.65
0.33		1.23		8.42
0.34		0.24		2.735
		0.11		5.2
				13.05
				9.85667
				1.13
				1.495
				6.55
				4.7
				10.25
				12.45
				16.42
				18.03
IL-1a%				Figure 3f
Ctrl	IL-12	IL-4	IL-1b+TGF-b
0.85	0.723333	0.366667	1.37667
0.48	0.46	0.266667	0.766667
0.693333	0.85	0.413333	1.73667
1.475	0.625	0.51	1.11
1.505	0.79	0.135	1.3
0.68	0.5	0.12	1.995
3.85	1.435	0.109	7.785
0.23	0.21	0	5.31
0	0	0	4.5
0.55	0.21	0.3	9.42
0.12	0	0.32	7.21
		0	5.21
		0	4.33
IL1a ELISA				Figure 3g
Ctrl	IL-12	IL-4	IL-1b+TGF-b
6.56443	16.1423	5.18379	53.4514
3.26194	19.3619	1.39485	27.5126
8.26031	33.4433	1.49457	59.975
IL-17A ELISA
Ctrl	IL-12	IL-4	IL-1b+TGF-b
76.0223	18.8026	54.0347	1965.37
169.164	0	152.099	1901.53
24.2998	0	21.4207	1158.03
Memory T-cells, IL-1a%				Figure 3h
Untreated	IL-1β	TGF-β	IL-1β+TGF-β
3.915	13.35	12.5	26.65
4.195	9.51	11.7	25.95
6.125	12.75	16.5	31.25
9.93	12.25	26	28.2
11.0433	15.5333	37.5333	40
8.2	9.465	23.5333	22.6
10.7	11.7	25.6	29
19.6	23.8	35.5	37.5
9.72	14.8	21.8	28.9
5.29	16.3	18.6	37.45
6.26	17.1	21	32.75
10.65	17.65	27.25	43.8
8.42	9.65	19.55	22.15
2.735	10.5	6.915	21.35
5.2	7.04333	15.5	18.1
13.05	17.3	32.85	38.05
9.85667	13.0667	33.6333	31.8
1.13	2.105	5.215	8.145
1.495	0.88	5.34	4.865
6.55	20	26.6	40.85
4.7	19.9	20.7	39.75
10.25	20.75	21.15	36.8
