# Supplementary material for: Human TH17 cells engage gasdermin E pores to release IL-1α on NLRP3 inflammasome activation
Source: Nat Immunol. 2023 Jan 5;24(2):295–308. doi: 10.1038/s41590-022-01386-w (PMC9892007; doi:10.1038/s41590-022-01386-w)
Supplement: Source Data Fig. 7 — Statistical source data table for main figures (>10 data points). [file 41590_2022_1386_MOESM16_ESM.xlsx]

## Sheet: Sheet1
	bioinf dataset
	GSE214444
	figure	signature	group	min	max	center	Q1	Q3	whisker_up	whisker_down
	Fig. 7c	positive regulation of T cell proliferation	GSDME+	0.020572	14.3894	4.12999	2.61792	5.95528	10.9613	-2.38812
	Fig. 7c	positive regulation of T cell proliferation	GSDME-	-0.20185	17.6613	2.81693	1.56619	4.50239	8.90668	-2.8381
The table contains the minimum, maximum, center (median), 1st and 3rd quartile and the end of the bottom and top whisker for all data points. For visualization purposes, data points outside the range between 1%- and 99%-quantile were omitted in the plots. They are, however, still included in the analysis and statistics.
Figure 7e
	Cloning efficiency (% of clones)	IL-1a (%)		Cloning efficiency (% of clones)	IFNg (%)
	35	12		35	9
	53	23		53	18
	28	55		28	54
	48	72		48	64
	20	3		48	5
	44	0		41	33
	48	40		37	1
	28	5		51	57
	37	63		44	88
	22	2		44	21
	38	16		48	55
	41	57		28	44
	32	66		37	32
	12	51		22	27
				48	1
				31	71
Figure 7h
	bioinf dataset
	GEO repository online
	GSE214444
figure	signature	group	min	max	center	Q1	Q3	whisker_up	whisker_down
Fig. 7h	T cell proliferation	cluster 1	-0.290409	4.4355	0.520781	0.242545	0.804814	1.64822	-0.600859
Fig. 7h	T cell proliferation	rest	-0.592361	4.33191	0.405098	0.17938	0.736303	1.57169	-0.656005
Fig. 7h	T cell proliferation	IL1A+	-0.232438	4.4355	0.795591	0.436915	1.26277	2.50155	-0.801868
Fig. 7h	T cell proliferation	IL1A-	-0.592361	4.33191	0.407937	0.177401	0.720666	1.53556	-0.637495
The table contains the minimum, maximum, center (median), 1st and 3rd quartile and the end of the bottom and top whisker for all data points. For visualization purposes, data points outside the range between 1%- and 99%-quantile were omitted in the plots. They are, however, still included in the analysis and statistics.
