# Supplementary material for: Human TH17 cells engage gasdermin E pores to release IL-1α on NLRP3 inflammasome activation
Source: Nat Immunol. 2023 Jan 5;24(2):295–308. doi: 10.1038/s41590-022-01386-w (PMC9892007; doi:10.1038/s41590-022-01386-w)
Supplement: Source Data Fig. 8 — Statistical source data table for main figures (>10 data points). [file 41590_2022_1386_MOESM17_ESM.xlsx]

## Sheet: Sheet1
	IL-1a% in Th17 clones			IL-1a secretion (pg/ml per 106 cells) from Th17 clones				Fig 8a
	C. albicans	S. aureus		C. albicans	S. aureus
	4.17	3.62		Ca	Sa
	1.27	61.6		945	24
	9.82	14.8		1240	945
	1.23	2.29		702	155
	22.8	19.5		942	330
	4.39	1.26		951	410
	4.65	3.95		642	332
	0.88	1.07		3922	0
	3.17	2.52		822	0
	2.86	0.48		0	0
	0.69	8.62		3623	20
	11.6	23.2		0	31
	5.61	0.32		735	0
	4.18	7.77		652	0
	0.19	19.9		925	55
	4.16	4.32		2563	723
	1.99	28		3540	69
	2.05	1.8		293	211
	0.64	3.71		703	411
	4.52	3.78		542	594
	36.8	6.45		30	0
	0.24	2.34		4042	67
	1.88	1.28		275	466
	9.28	2.73		1703	712
	0.52	1.52		489	12
	2.99	3.4		52	21
	0.77	1.98		43	0
	20.2	1.92		732	0
	1.08	1.16		88	12
	8.33	4.08		682	0
	9.82	24.9		156	30
	8.85	13.1
	5.35	19.3
	12.5	15.2
	19.6	13.1
	26.4	7.79
	14.4	17.2
	10.6	5.26
	35.7	30.6
	16.1	44.4
	59.2	6.43
	13.8	17.4
	17.5	14.5
	43.4	49.1
	78.9	33.4
	17.1	13.8
	9.8	17.2
	42.7	20.2
	15	51.4
	4.95	20.2
	13.1	10.8
	9.36	21.2
	11.5	74.8
	12.2	11.5
	15.8	23.4
	46.7	13.2
	4.94	17.5
	24.2	18.3
	54.5	21.2
	15.7	3.91
	62.7	2.43
	33.6	3.47
	16.9	7.13
	18.5	0.44
	86.6	0.65
	88.9	0.031
	59.9	5.95
	23.1	0.22
	5.48	4.91
	7.14	0.34
	35.3	5.81
	25.8	0.058
	50.4	0.12
	10.2	2.32
	3.23	0.38
	40.5	0.62
	11.6	0.087
	31	0.61
	5.57	7.82
	4.34	0.29
	24.1	1.66
	4.42	30.6
	30.5	0.051
	11.4	0.11
	0.68	1.04
	18.7
	17.1
	0.75
	3.95
	22.7
	54
	67.3
	0.85
	4.36
	2.14
	31.2
	14.8
	7.29
	4.77
