# Supplementary material for: Human TH17 cells engage gasdermin E pores to release IL-1α on NLRP3 inflammasome activation
Source: Nat Immunol. 2023 Jan 5;24(2):295–308. doi: 10.1038/s41590-022-01386-w (PMC9892007; doi:10.1038/s41590-022-01386-w)
Supplement: Source Data Extended Fig. 7 — Statistical source data table for main figures (>10 data points). [file 41590_2022_1386_MOESM19_ESM.xlsx]

## Sheet: Extended Data 7h
T-cell clones, cytokine (%)
IL-17	IL-1α	IL-1β
3.6	15.5	0.74
7.99	5.31	0.66
48.5	0.56	0.6
7.68	10.5	0.31
40.5	2.17	0.074
41.9	0.48	0.61
0.84	0.01	0.01
73.4	0.029	0.014
56.1	12	0.022
53.1	0.029	0.00417
70.9	0.064	0.052
97.1	5.77	0.32
98.6	0.65	0.15
61.5	0.3	0.15
1.23	5.85	0.063
68.1	0.97	0.033
1.13	0.018	0.044
45.8	0.71	0.14
0.75	0.039	0.015
61.4	11.6	0.27
91.1	0.57	0.38
4.52	1.11	0.22
7.77	0.34	0.12
61.8	7.76	0.052
91.2	0.16	0.25
37.9	0.4	0.071
1.36	0.16	0.067
19.4	0.018	0.02
0.95	0.91	0.092
5.69	5.1	0.037
62.9	36.1	0.12
1.26	0.013	0.068
24.1	0.62	0.057
38.8	0.22	0.037
31	6.24	0.034
76.2	0.36	0.14
48.6	0.54	0.032
13.8	0.32	0.079
53.4	0.43	0
3.23	40.3	0.27
54.5	1.13	0.22
61.5	0.041	0.15
70.5	5.97	0.09
76.7	9.87	0.33
37.5	0.08	0.2
0.51	0.00902	0.043
74.9	0.45	0.063
62.5	0.11	0.057
29.4	8.75	0.1
0.85	0.17	0.17
0.69	0.31	0.12
52.3	2.84	0.08
0.45	0.015	0.00503
93.9	7.44	0.33
1.06	0.21	0.079
1	34.7	0.076
1.65	0.033	0.087
80.6	0.023	0.046
0.57	0.024	0.05
50.3	34.3	1.11
70.1	0.21	0.084
1.6	2.22	0.43
1.32	0.47	0.078
55.2	0.62	0.62
